# Supplementary material for: Early evidence for capacity standardisation in Western Europe. The vessels from Mailhac (Aude, France) 9th-7th centuries BC
Source: PLoS One. 2025 Aug 13;20(8):e0326354. doi: 10.1371/journal.pone.0326354 (PMC12349066; doi:10.1371/journal.pone.0326354)
Supplement: S1 Appendix — (XLSX) [file pone.0326354.s001.xlsx]

## Sheet: S1-inventory
Description					Measurements (cm): Taffanel et al. 1998				Measurements (cm): 3D models				Calculated volumes (cm 3/ ml)			Biblio./3D models deviations					Sample
Number	Type	Grave	Phase	Missing part	Height	Opening diam.	Base diam.	Foot diam.	Height	Opening diam.	Base diam.	Foot diam.	Container (clay)	Capacity	Ratio	Height	Opening diam.	Base diam.	Foot diam.	Average abs. err.	Cleaned Sample	Reduced cleaned sample
10103	Xa	T1	n.d.	complete section	5	8.5	5.5		4.75	8.54	5.65		59.892	124.589	0.480717	0.05	0.00470588	0.0272727	/	0.0273262	yes	yes
10105	J2a	T2	n.d.	complete section	13	12.5	8		12.92	13	8.12		369.975	1266.46	0.318522	0.00615385	0.04	0.015	/	0.0203846	yes	yes
10106		T2	n.d.	top	3.5		2		3.25		2.64		31.36	65.978	0.47531	0.0714286	/	0.32	/	0.195714	no	no
10107	K2a	T2	n.d.	complete section	6	5.5	2		5.9	5.58	1.998		35.541	98.358	0.361343	0.0166667	0.0145455	0.001	/	0.0107374	no	no
10108	J2a	T3	n.d.	complete section	13	12	7		12.7	11.53	7.12		276.054	1096.28	0.251809	0.0230769	0.0391667	0.0171429	/	0.0264621	yes	yes
10109	J2a	T3	n.d.	complete section	7	6	2.5		6.8	6.13	2.37		51.592	131.754	0.44121	0.0285714	0.0216667	0.052	/	0.0340794	no	no
10111	Ub	T4	PHASE III	complete section	15	30		10	14.9	29.82		9.51	831.928	4697.52	0.177099	0.00666667	0.006	/	0.049	0.0205556	yes	yes
10112	J3b	T4	PHASE III	complete section	28	26		10.5	27.4	25.83		10.52	2157.44	8195.51	0.263247	0.0214286	0.00653846	/	0.00190476	0.00995726	yes	yes
10113	Sa	T4	PHASE III	complete section	4.5	12.5	3.5		4.32	12.22	*		70.106	224.868	0.311765	0.04	0.0224	/	/	0.0312	yes	yes
10114	Sa	T5	PHASE III	complete section	6.5	19	3		5.9	18.4	*		227.279	768.437	0.295768	0.0923077	0.0315789	/	/	0.0619433	yes	yes
10115	Sa	T5	PHASE III	complete section	6.5	17	3		6.52	17.38	*		245.597	825.333	0.297573	0.00307692	0.0223529	/	/	0.0127149	yes	yes
10116	Ta	T5	PHASE III	complete section	4.5	11	3		4.08	11.21	*		62.294	203.914	0.305492	0.0933333	0.0190909	/	/	0.0562121	yes	yes
10117	K2a	T6	n.d.	complete section	14	11	7.5		14.24	10.61	7.48		394.625	1179.31	0.334623	0.0171429	0.0354545	0.00266667	/	0.0184214	yes	yes
10118	K2a	T6	n.d.	complete section	14	12	7.5		13.71	12.26	8.097		401.248	1333.13	0.300982	0.0207143	0.0216667	0.0796	/	0.0406603	yes	yes
10119	K2a	T6	n.d.	complete section	7	6.5			7.01	6.49			86.054	205.45	0.418856	0.00142857	0.00153846	/	/	0.00148352	yes	yes
10120	K2a	T7	n.d.	complete section	18	16.5	9		18.39	16.39	9.11		761.497	2566.46	0.296711	0.0216667	0.00666667	0.0122222	/	0.0135185	yes	yes
10121	K2a	T7	n.d.	complete section	16	14.5	7.5		15.82	14.45	6.65		579.948	1586.74	0.365497	0.01125	0.00344828	0.113333	/	0.0426772	yes	yes
10122	K2a	T7	n.d.	complete section	6.5	6	2		6.29	5.72	*		77.634	132.042	0.587949	0.0323077	0.0466667	/	/	0.0394872	yes	yes
10126	Ra	T9	n.d.	complete section	8	13	7		7.81	13.6	7.23		236.056	665.4	0.354758	0.02375	0.0461538	0.0328571	/	0.0342537	yes	yes
10127	K2a	T9	n.d.	complete section	13	15	7.5		13.07	15.46	7.23		456.172	1325.19	0.34423	0.00538462	0.0306667	0.036	/	0.0240171	yes	yes
10128	K2a	T9	n.d.	complete section	6	6	2		5.79	6.05	*		77.482	114.98	0.673874	0.035	0.00833333	/	/	0.0216667	yes	yes
10129	L1b	T9	n.d.	complete section	8.8	12	6		8.48	12.33	6.01		209.345	444.54	0.470925	0.0363636	0.0275	0.00166667	/	0.0218434	yes	yes
10130	J2a	T9	n.d.	complete section	5.5	6.5		3	5.46	6.74		*	67.4	103.597	0.650598	0.00727273	0.0369231	/	/	0.0220979	yes	yes
10131		T9	n.d.	?									366.887	1126.09	0.325808	/	/	/	/	/	no	no
10132		T9	n.d.	?									594.217	1910.81	0.310976	/	/	/	/	/	no	no
10133	Ya	T10	n.d.	complete section	*	25	8		11.17	25.21	8.01		543.451	1914.46	0.283867	/	0.0084	0.00125	/	0.004825	no	no
10136	E2a	T11	n.d.	body	*	14	9		18.02	14.26	8.81		526.667	2096.36	0.25123	/	0.0185714	0.0211111	/	0.0198413	no	no
10137	Ta	T11	n.d.	bottom	6	11.5			6.08	11.15			137.014	403.233	0.339789	0.0133333	0.0304348	/	/	0.0218841	no	no
10138	E2a	T12	n.d.	complete section	17	13	7		16.86	12.5	6.49		500.323	1633.56	0.306279	0.00823529	0.0384615	0.0728571	/	0.0398513	yes	yes
10139	K2b	T12	n.d.	complete section	15	18		8	14.9	18.22		7.85	642.659	2250.45	0.285569	0.00666667	0.0122222	/	0.01875	0.0125463	yes	yes
10140	G2a	T13	n.d.	inside		16	8			15.51	7.54		900.153	2930.27	0.307191	/	0.030625	0.0575	/	0.0440625	no	no
10141	D1a	T13	n.d.	complete section	10	14	7.5		10.3	13.83	7.55		280.773	932.248	0.301178	0.03	0.0121429	0.00666667	/	0.0162698	yes	yes
10142	G2a	T14	PHASE IIB	complete section	22	20	10		21.92	18.79	10.1		1388.49	3936.93	0.352683	0.00363636	0.0605	0.01	/	0.0247121	yes	no
10144	L1b	T14	PHASE IIB	complete section	16	9		8	16.43	9.48		7.66	567.526	1928.85	0.29423	0.026875	0.0533333	/	0.0425	0.0409028	yes	yes
10151	G2a	T16	PHASE IIA	complete section	19	15	8		19.15	14.27	7.5		661.144	2269.01	0.29138	0.00789474	0.0486667	0.0625	/	0.0396871	yes	yes
10152	M1b	T16	PHASE IIA	complete section	11	15		7.5	11.13	14.82		7.29	365.774	1264.62	0.289236	0.0118182	0.012	/	#REF!	0.0119091	yes	yes
10153	G2a	T17	n.d.	body	22	20	10		22.08	20.21	10.51		964.013	5304.08	0.181749	0.00363636	0.0105	0.051	/	0.0217121	no	no
10154	J2a	T17	n.d.	complete section	17.5	15	8.5		17.56	15.29	9.16		750.072	2694.21	0.278401	0.00342857	0.0193333	0.0776471	/	0.0334697	yes	yes
10159	Ub	T19	n.d.	complete section	10.5	26.5		8.5	10.43	27.1		8.55	543.897	2767.7	0.215256	0.00666667	0.0226415	/	0.00588235	0.0117302	yes	yes
10160	J1a	T19	n.d.	complete section	6	5.5		2	5.89	5.83		2.09	65.63	87.546	0.749663	0.0183333	0.06	/	0.045	0.0411111	yes	no
10162	J2a	T20	PHASE IIB	complete section	13	12	6		13.23	12.23	5.99		318.464	999.513	0.318619	0.0176923	0.0191667	0.00166667	/	0.0128419	yes	yes
10163	E2a	T20	PHASE IIB	complete section	25.5	17	11		23.73	16.87	11.58		1207.4	5366.1	0.225006	0.0694118	0.00764706	0.0527273	/	0.043262	yes	yes
10164	Ta	T20	PHASE IIB	complete section	6	10.5			5.97	10.39			114.52	400.529	0.285922	0.005	0.0104762	/	/	0.0077381	yes	yes
10165	Sa	T20	PHASE IIB	complete section	6	13			6.1	13.68			197.742	467.211	0.423239	0.0166667	0.0523077	/	/	0.0344872	yes	yes
10166	J2a	T21	n.d.	complete section	11	10	5.5		10.98	9.82	5.23		219.275	567.201	0.386591	0.00181818	0.018	0.0490909	/	0.0229697	yes	yes
10167	E2a	T21	n.d.	complete section	26	16.5	10		20.81	15.87	10.2		945.375	3312.97	0.285356	0.199615	0.0381818	0.02	/	0.0859324	no	no
10169	K3b	T22	PHASE IIB	complete section	28.5	21		9	28.42	20.97		9.42	1822.58	6323.11	0.288241	0.00280702	0.00142857	/	0.0466667	0.0169674	yes	yes
10171	Pa	T22	PHASE IIB	complete section	7.5	11	6		7.64	10.77	6.08		205.741	385.578	0.533591	0.0186667	0.0209091	0.0133333	/	0.0176364	yes	yes
10173	G2a	T23	PHASE IIB	complete section	18.5	14	7.5		18.87	13.52	7.23		619.582	2490.85	0.248744	0.02	0.0342857	0.036	/	0.0300952	yes	yes
10175	K3b	T23	PHASE IIB	complete section	13.5	8		5	13.44	8.22		4.59	260.017	554.589	0.468846	0.00444444	0.0275	/	0.082	0.0379815	yes	yes
10176	K2b	T23	PHASE IIB	complete section	8.5	7.5		3	8.47	7.5		3	139.261	241.918	0.575654	0.00352941	0	/	0	0.00117647	yes	yes
10177	J2b	T23	PHASE IIB	complete section	8	6		3	8.02	5.93		3.4	104.935	189.613	0.553417	0.0025	0.0116667	/	0.133333	0.0491667	yes	yes
10186		T25	PHASE IIB	body									88.436	143.001	0.618429	/	/	/	/	/	no	no
10188	J2b	T25	PHASE IIB	complete section	20.5	22		9	20.57	21.83		9.67	1216.69	4642.15	0.262096	0.00341463	0.00772727	/	0.0744444	0.0285288	yes	yes
10189	Sa	T25	PHASE IIB	complete section	4.5	10.5	2		4.75	10.43	*		90.288	197.935	0.45615	0.0555556	0.00666667	/	/	0.0311111	yes	yes
10190	J2a	T26	PHASE IIA	body	21	17	9.5		20.83	16.54	9.39		1013.01	3697.8	0.27395	0.00809524	0.0270588	0.0115789	/	0.0155777	no	no
10191	J2a	T26	PHASE IIA	body	16.5	16	8.5		16.49	15.61	8.32		882.625	2915.92	0.302692	0.000606061	0.024375	0.0211765	/	0.0153858	no	no
10192	E1a	T26	PHASE IIA	complete section	10.5	11	7		10.81	11.35	7.25		323.99	667.418	0.485438	0.0295238	0.0318182	0.0357143	/	0.0323521	yes	yes
10193	Pa	T26	PHASE IIA	complete section	5	9	4.5		5.05	8.48	4.24		69.972	137.845	0.507614	0.01	0.0577778	0.0577778	/	0.0418519	yes	yes
10195	Ub	T26	PHASE IIA	complete section	9.5	21			9.35	21.15			109.933	520.281	0.211295	0.0157895	0.00714286	/	/	0.0114662	yes	yes
10196	Ua	T27	PHASE IIA	complete section	7.5	20	6		7.41	19.89	5.85		359.574	1302.01	0.276168	0.012	0.0055	0.025	/	0.0141667	yes	yes
10202	Wa	T29	PHASE IIB	complete section	5	12	2		4.72	11.82	2.56		62.109	324.878	0.191176	0.056	0.015	0.28	/	0.117	no	no
10204	Rb	T30	n.d.	complete section	8.5	17		8.5	8.56	17.39		8.27	436.671	1069.79	0.408186	0.00705882	0.0229412	/	0.0270588	0.0190196	yes	yes
10205		T30	n.d.	complete section	6	10.5	8		6.38	10.18	*		101.432	258.689	0.3921	0.0633333	0.0304762	/	/	0.0469048	yes	yes
10206	E2a	T31	PHASE IIB	bottom?	24	23	11		24.17	22.7	10.74		1432.56	6626.42	0.216189	0.00708333	0.0130435	0.0236364	/	0.0145877	no	no
10207	E2a	T31	PHASE IIB	bottom?	22	21.5	11		22.33	20.17	9.53		1137.85	5095.53	0.223303	0.015	0.0618605	0.133636	/	0.0701656	no	no
10208	Ua	T31	PHASE IIB	complete section	12	32		9.5	12.37	32.11		9.25	1042.74	5067.02	0.205789	0.0308333	0.0034375	/	0.0263158	0.0201955	yes	yes
10209	J1a	T32	n.d.	body	13.5	17	11		13.31	17.42	11.46		625.874	2147.7	0.291416	0.0140741	0.0247059	0.0418182	/	0.026866	no	no
10215	Pa	T33	n.d.	complete section	5	10.5	5.5		5.18	10.68	4.88		76.763	237.949	0.322603	0.036	0.0171429	0.112727	/	0.05529	yes	yes
10216	K2a	T33	n.d.	complete section	6	5.5	2.5		6.05	6.65	2.85		57.745	118.644	0.486708	0.00833333	0.209091	0.14	/	0.119141	no	no
10220	E1a	T35	n.d.	complete section	10	10	7		10.08	8.74	6.88		254.256	564.585	0.450341	0.008	0.126	0.0171429	/	0.050381	yes	no
10221	G2a	T36	PHASE IIB	complete section	18.5	14	9		18.57	14.28	9.62		816.834	2393.82	0.341227	0.00378378	0.02	0.0688889	/	0.0308909	yes	yes
10222	G2a	T36	PHASE IIB	complete section	32	22	11		31.99	21.75	11.14		2954.53	9619.47	0.307141	0.0003125	0.0113636	0.0127273	/	0.00813447	yes	yes
10223	Wa	T36	PHASE IIB	complete section	3.5	13	2.5		3.22	13.07	2.54		88.039	247.335	0.35595	0.08	0.00538462	0.016	/	0.0337949	no	no
10224	Xb	T36	PHASE IIB	complete section	7	22		9	6.92	20.62		8.91	398.514	773.812	0.515001	0.0114286	0.0627273	/	0.01	0.0280519	yes	no
10225	Xa	T36	PHASE IIB	complete section	6	11	7		5.83	11.49	6.98		131.392	271.159	0.484557	0.0283333	0.0445455	0.00285714	/	0.0252453	yes	yes
10227	Za	T36	PHASE IIB	complete section	7	18	2		6.99	17.54	*		156.679	619.676	0.25284	0.00142857	0.0255556	/	/	0.0134921	yes	yes
10229	Wc	T39	PHASE III	complete section	15	29.5		8.5	14.95	28.45		8.39	735.309	3520.26	0.208879	0.00333333	0.0355932	/	0.0129412	0.0172892	yes	yes
10230	Wa	T39	PHASE III	complete section	5	13			4.91	12.28			67.664	329.7	0.205229	0.018	0.0553846	/	/	0.0366923	yes	yes
10231		T39	PHASE III	body	19	28		9	19	17.6		6.5	420.4	2218.38	0.210513	0	0.371429	/	0.277778	0.216402	no	no
10240	Pa	T41	n.d.	complete section	8	13	9.5		7.94	13.72	9.99		264.386	644.899	0.409965	0.0075	0.0553846	0.0515789	/	0.0381545	yes	yes
10243	K2a	T43	n.d.	complete section	18.5	15	9		18.48	15.31	9.27		923.838	2763.54	#DIV/0!	0.00108108	0.0206667	0.03	/	0.0172492	yes	yes
10244	K2a	T43	n.d.	complete section	16.5	14	8.5		16.74	14.62	8.7		694.547	2188.1	0.31742	0.0145455	0.0442857	0.0235294	/	0.0274535	yes	yes
10245	Xb	T43	n.d.	complete section	7.5	*	6		7.62	13.21	5.82		180.668	460.054	0.39271	0.016	/	0.03	/	0.023	yes	no
10246	K2a	T44	PHASE I	complete section	12	9.5	6		12.08	9.96	6.09		326.686	730.193	0.447397	0.00666667	0.0484211	0.015	/	0.0233626	yes	yes
10247	K2a	T44	PHASE I	complete section	13.5	13	6		13.41	12.97	6.26		484.686	1321.42	0.366791	0.00666667	0.00230769	0.0433333	/	0.0174359	yes	yes
10248	J2a	T44	PHASE I	complete section	6.5	6	2.5		6.76	6.89	*		109.837	182.263	0.602629	0.04	0.148333	/	/	0.0941667	yes	no
10249	K2a	T44	PHASE I	complete section	6.5	6.5	3		18.74	15.2	9.5		1009.93	2912.14	0.3468	1.88308	1.33846	2.16667	/	1.79607	no	no
10252	J2a	T45	PHASE I	complete section	14	12	7		14.02	11.74	7.09		573.634	1172.12	0.4894	0.00142857	0.0216667	0.0128571	/	0.0119841	yes	yes
10253	K2a	T45	PHASE I	complete section	5.5	6.5	2.5		5.65	6.35	*		75.54	114.689	0.658651	0.0272727	0.0230769	/	/	0.0251748	yes	yes
10254	E2a	T46	PHASE I	complete section	17	12	7.5		16.77	12.1	7.43		558.15	1345.59	0.4148	0.0135294	0.00833333	0.00933333	/	0.0103987	yes	yes
10255	J2a	T46	PHASE I	complete section	17	14	8		17.08	13.68	7.82		689.631	2000.55	0.344721	0.00470588	0.0228571	0.0225	/	0.0166877	yes	yes
10257	J2a	T47	PHASE I	bottom	21	13	7		20.7	12.97	7.43		833.403	2678.82	0.311108	0.0142857	0.00230769	0.0614286	/	0.0260073	no	no
10259	J2a	T47	PHASE I	bottom; body	*	16	9		22.34	16.17	9.17		1158.49	3921.72	0.295404	/	0.010625	0.0188889	/	0.0147569	no	no
10260	Ra	T47	PHASE I	complete section	10	16.5	8.5		10.19	16.19	8.63		424.2	1316.85	0.322132	0.019	0.0187879	0.0152941	/	0.017694	yes	yes
10261		T48	PHASE IIB	complete section	15.5	15	7		15.44	14.89	6.97		701.534	1705.3	0.411385	0.00387097	0.00733333	0.00428571	/	0.00516334	yes	yes
10263		T48	PHASE IIB	complete section	15	15	9		15.3	15.46	9.09		826.605	2312.37	0.35747	0.02	0.0306667	0.01	/	0.0202222	yes	yes
10264		T48	PHASE IIB	complete section	6.5	10	6		6.44	9.66	5.8		188.783	290.934	0.648886	0.00923077	0.034	0.0333333	/	0.0255214	yes	yes
10265	K2a	T48	PHASE IIB	complete section	8	7	2.5		7.93	6.68	*		102.036	194.987	0.523296	0.00875	0.0457143	/	/	0.0272321	yes	yes
10267	E2a	T49	PHASE I	complete section	15	15	8		14.83	14.96	8.38		477.33	1536.2	0.310721	0.0113333	0.00266667	0.0475	/	0.0205	yes	yes
10268	Ra	T49	PHASE I	top	8.2	12.2	6.2		8.3	12.54	6.14		285.788	538.989	0.53023	0.0121951	0.0278689	0.00967742	/	0.0165805	no	no
10269	J2a	T49	PHASE I	complete section	23	18	9.4		22.78	18.45	9.21		1344.08	4357.08	0.308483	0.00956522	0.025	0.0202128	/	0.0182593	yes	yes
10270	K2a	T49	PHASE I	complete section	6	6.4	2		6.22	6.04	*		67.03	128.823	0.520326	0.0366667	0.05625	/	/	0.0464583	yes	yes
10272	Ra	T50	n.d.	top	7.5	12	6		7.35	11.63	5.68		187.124	475.252	0.393736	0.02	0.0308333	0.0533333	/	0.0347222	no	no
10276	K2a	T51	PHASE IIA	complete section	5.5	6.5	2.5		5.4	6.64	*		56.452	128.772	0.438387	0.0181818	0.0215385	/	/	0.0198601	yes	yes
10277	G2a	T51	PHASE IIA	complete section	24.5	19.5	8		24.18	19.94	7.98		1153.27	4984.08	0.231391	0.0130612	0.0225641	0.0025	/	0.0127084	yes	yes
10278	Xa	T51	PHASE IIA	complete section	8.5	16	8		8.29	15.81	8.36		346.336	692.394	0.500201	0.0247059	0.011875	0.045	/	0.0271936	yes	yes
10279	J2a	T51	PHASE IIA	complete section	6	7	2		5.92	7.17	2.2		68.718	112.163	0.612662	0.0133333	0.0242857	0.1	/	0.045873	no	no
10281		T52	PHASE I	complete section	16	15	7		16.13	14.77	6.74		533.974	1732.08	0.308284	0.008125	0.0153333	0.0371429	/	0.0202004	yes	yes
10282		T52	PHASE I	complete section	8	16	6		7.81	15.79	6.31		208.905	567.834	0.367898	0.02375	0.013125	0.0516667	/	0.0295139	yes	yes
10283		T52	PHASE I	complete section	15	12	7		15.23	11.62	7.18		502.05	1335.1	0.37604	0.0153333	0.0316667	0.0257143	/	0.0242381	yes	yes
10284		T52	PHASE I	complete section	6.5	7	2		6.4	7.26	2.04		77.571	139.743	0.555098	0.0153846	0.0371429	0.02	/	0.0241758	no	no
10285	J2a	T52	PHASE I	complete section	5	10	6		5.22	9.88	5.96		101.311	145.244	0.697523	0.044	0.012	0.00666667	/	0.0208889	yes	yes
10286	Xa	T53	PHASE I	complete section	26	19	10		25.24	17.87	10.14		1264.88	5865.47	0.215649	0.0292308	0.0594737	0.014	/	0.0342348	yes	yes
10287	E2a	T53	PHASE I	complete section	28	18	9		26.79	17.13	9.29		1299.78	5007.31	0.259577	0.0432143	0.0483333	0.0322222	/	0.0412566	yes	yes
10288	K2a	T53	PHASE I	complete section	8.5	12	6		8.45	11.73	8.82		228.699	479.605	0.476849	0.00588235	0.0225	0.47	/	0.166127	no	no
10289	Xb	T53	PHASE I	complete section	8	6.5		1	7.86	6.79		*	82.888	147.034	0.563734	0.0175	0.0446154	/	/	0.0310577	yes	yes
10290	J2a	T54	n.d.	complete section	16	16	7		16	15.85	6.76		666.766	2343.88	0.284471	0	0.009375	0.0342857	/	0.0145536	yes	yes
10292	E2a	T54	n.d.	body	19	14.5	8.5		18.52	14.16	8.51		633.693	2500.28	0.253448	0.0252632	0.0234483	0.00117647	/	0.0166293	no	no
10293	K2a	T54	n.d.	complete section	6	5.5	2		5.83	5.41	2.04		53.828	100.306	0.536638	0.0283333	0.0163636	0.02	/	0.0215657	no	no
10296	J2a	T55	n.d.	complete section	7	6.5	2		6.82	6.57	1.93		71.327	163.189	0.437082	0.0257143	0.0107692	0.035	/	0.0238278	no	no
10297	Qb	T56	PHASE IIA	complete section	10	22		8.5	9.76	21.68		9.11	617.649	1972.13	0.313188	0.024	0.0145455	/	0.0717647	0.0367701	yes	yes
10298	J2a	T56	PHASE IIA	body	20	16	8.5		19.14	14.96	9.11		708.976	2746.3	0.258157	0.043	0.065	#REF!	/	0.054	no	no
10299	E2a	T56	PHASE IIA	bottom; body	23	16			22.47	15.7			845.838	3581.08	0.236196	0.0230435	0.01875	/	/	0.0208967	no	no
10300	J2a	T56	PHASE IIA	bottom; body	19.5	15	7.5		19.11	14.54	7.23		790.319	2624.47	0.301135	0.02	0.0306667	0.036	/	0.0288889	no	no
10303	J2a	T57	n.d.	complete section	18.5	14.5	8		18.04	14.56	8.01		819.156	2714.11	0.301814	0.0248649	0.00413793	0.00125	/	0.0100843	yes	yes
10305	J2a	T57	n.d.	complete section	21	16	8		20.36	16.42	7.62		1173.17	3333.07	0.35198	0.0304762	0.02625	0.0475	/	0.0347421	yes	yes
10306	G2a	T57	n.d.	complete section	5.5	5	2		5.38	5.6	2.18		53.75	63.831	0.842067	0.0218182	0.12	0.09	/	0.0772727	no	no
10308	L1a	T58	n.d.	complete section	12	15.5	7		11.66	14.28	7.23		527.694	1454.97	0.362684	0.0283333	0.0787097	0.0328571	/	0.0466334	yes	no
10309	E2a	T58	n.d.	complete section	18.5	14.5	8		18.14	14.64	7.45		659.351	2021.15	0.326225	0.0194595	0.00965517	0.06875	/	0.0326215	yes	yes
10311	J2a	T58	n.d.	complete section	6.5	5.5	2.5		6.39	5.05	2.6		50.615	116.827	0.433247	0.0169231	0.0818182	0.04	/	0.0462471	no	no
10313	K2a	T59	n.d.	bottom	*	16.5			17.67	16.26			644.799	3105.75	0.207615	/	0.0145455	/	/	0.0145455	no	no
10315	J2a	T60	n.d.	bottom	*	15.5							644.3	2538.32	0.253829	/	1	/	/	1	no	no
10316	K2a	T60	n.d.	bottom									644.648	2213.48	0.291237	/	/	/	/	/	no	no
10317	K2a	T61	n.d.	bottom	16.5	18	7		15.96	17.22	*		532.011	1775.52	0.299636	0.0327273	0.0433333	/	/	0.0380303	no	no
10318	L2a	T61	n.d.	complete section	7	6	3		6.93	6.37	*		102.782	155.585	0.660616	0.01	0.0616667	/	/	0.0358333	yes	no
10319	K2a	T61	n.d.	complete section	15	13	6		14.78	12.84	6.62		559.933	1679.46	0.333401	0.0146667	0.0123077	0.103333	/	0.0434359	yes	yes
10320	J2a	T61	n.d.	complete section	6	7	2		6.05	6.76	1.94		73.498	140.562	0.522887	0.00833333	0.0342857	0.03	/	0.0242063	no	no
10321	J2a	T62	n.d.	bottom; body									509.575	1138.98	0.447397	/	/	/	/	/	no	no
10322	Wa	T62	n.d.	complete section	4.5	10			4.61	9.42			86.134	157.974	0.545242	0.0244444	0.058	/	/	0.0412222	yes	yes
10323	K2a	T63	n.d.	bottom	19	15.5	9		18.38	15.05	8.32		817.039	2507.13	0.325886	0.0326316	0.0290323	0.0755556	/	0.0457398	no	no
10325	K2a	T63	n.d.	bottom	19.5	15	8.5		19	13.98	8.6		789.085	2874.18	0.274542	0.025641	0.068	0.0117647	/	0.0351352	no	no
10326	Wa	T63	n.d.	complete section	5	8.5	4.5		5.03	7.96	4.1		70.913	137.193	0.516885	0.006	0.0635294	0.0888889	/	0.0528061	yes	no
10328	J2a	T64	n.d.	complete section	17	15	7		16.62	14.75	7.05		792.831	2328.7	0.340461	0.0223529	0.0166667	0.00714286	/	0.0153875	yes	yes
10329	J2a	T64	n.d.	complete section	15.5	14	6.5		14.96	13.82	6.16		495.42	1445.35	0.342769	0.0348387	0.0128571	0.0523077	/	0.0333345	yes	yes
10330	K2a	T65	n.d.	complete section	21	17	8		20.35	17.23	8		1121.74	3973.84	0.282283	0.0309524	0.0135294	0	/	0.0148273	yes	yes
10331	K2a	T65	n.d.	complete section	7	7.5	3		6.33	7.34	2.76		100.167	188.237	0.532132	0.0957143	0.0213333	0.08	/	0.0656825	yes	yes
10332	L1a	T65	n.d.	body	12.5	17	8		12.3	16.94	7.81		519.523	1709.34	0.303932	0.016	0.00352941	0.02375	/	0.0144265	no	no
10333	Pa	T65	n.d.	complete section	5.5	12	6		5.3	11.82	6.12		112.173	276.436	0.405783	0.0363636	0.015	0.02	/	0.0237879	yes	yes
10335	K2a	T66	n.d.	body	16	14	6.5		15.55	14.93	6.18		526.883	1943.15	0.271149	0.028125	0.0664286	0.0492308	/	0.0479281	no	no
10340	J2a	T67	n.d.	complete section	8.5	8		4	8.17	7.5		3.67	181.546	314.046	0.578087	0.0388235	0.0625	/	#REF!	0.0506618	yes	no
10341	Ra	T67	n.d.	body	15.5	19	7		10.97	18.95	6.96		439.997	2001.32	0.219854	0.292258	0.00263158	0.00571429	/	0.100201	no	no
10342	J1a	T67	n.d.	body	*	*	10		14.35	14.58	9.88		546.028	1794.84	0.30422	/	/	0.012	/	0.012	no	no
10343	J2a	T68	PHASE I	complete section	22	16	8		22.35	16.42	7.79		1237.32	5436.74	0.243762	0.0159091	0.02625	0.02625	/	0.022803	yes	yes
10345	Ra	T68	PHASE I	complete section	6	8.5	3		5.65	8.16	2.43		80.83	170.191	0.474937	0.0583333	0.04	0.19	/	0.0961111	yes	yes
10346	L1a	T68	PHASE I	complete section	8	9	4		7.46	8.41	4.12		165.781	264.406	0.626994	0.0675	0.0655556	0.03	/	0.0543519	yes	no
10347	J2a	T68	PHASE I	complete section	15.5	15	7.5		15.07	14.77	7.99		595.856	1965.83	0.303107	0.0277419	0.0153333	0.0653333	/	0.0361362	yes	yes
10348	K2a	T68	PHASE I	complete section	9.5	11	6		9.33	10.41	5.52		227.815	598.408	0.380702	0.0178947	0.0536364	0.08	/	0.0505104	yes	yes
10349	K2a	T68	PHASE I	complete section	10	11	6		9.74	11.46	6.05		293.551	688.553	0.42633	0.026	0.0418182	0.00833333	/	0.0253838	yes	yes
10351	L1a	T69	n.d.	complete section	12	15.5	8.5		11.68	15.69	8.95		529.588	1572.51	0.336779	0.0266667	0.0122581	0.0529412	/	0.030622	yes	yes
10352	Rb	T69	n.d.	complete section	12	21	8.5		11.76	20.66	8.06		685.647	2276.18	0.301227	0.02	0.0161905	0.0517647	/	0.0293184	yes	yes
10353	K2a	T69	n.d.	complete section	6.5	6	2		6.23	6.33	2.27		50.974	166.461	0.360575	0.0415385	0.055	0.135	/	0.0771795	no	no
10354	Wa	T70	PHASE IIB	complete section	12	19.5	10		11.73	19.22	9.65		520.478	2049.86	0.253909	0.0225	0.014359	0.035	/	0.023953	yes	yes
10355	Ra	T70	PHASE IIB	complete section	10	14	7		9.98	13.48	6.65		402.731	1032.5	0.390053	0.002	0.0371429	0.05	/	0.0297143	yes	yes
10356	J2a	T71	n.d.	complete section	20	21	8		19.73	20.44	7.52		1136.65	4222.79	0.269171	0.0135	0.0266667	0.06	/	0.0333889	yes	yes
10357	Rb	T71	n.d.	complete section	14.5	21		9	14.25	19.88		8.74	628.34	2824.41	0.222467	0.0172414	0.0533333	/	0.0288889	0.0331545	yes	yes
10358	Wa	T72	n.d.	complete section	12	21	8		11.77	20.39	7.9		496.91	2037.3	0.243907	0.0191667	0.0290476	0.0125	/	0.0202381	yes	yes
10359	J2a	T72	n.d.	complete section	16.5	17	8.5		16.76	15.96	8.8		639.962	2419.86	0.264463	0.0157576	0.0611765	0.0352941	/	0.0374094	yes	no
10360	Pa	T73	PHASE IIB	complete section	9	20.5	9		8.91	20.36	9.41		405.276	1474.06	0.27494	0.01	0.00682927	0.0455556	/	0.0207949	yes	yes
10361	Wa	T73	PHASE IIB	complete section	4	9			3.83	7.89			36.477	120.685	0.30225	0.0425	0.123333	/	/	0.0829167	yes	no
10362	J2a	T73	PHASE IIB	complete section	23	24	11		22.81	23.54	10.7		1593.95	5893.35	0.270466	0.00826087	0.0191667	0.0272727	/	0.0182334	yes	yes
10363	Wa	T73	PHASE IIB	complete section	4	9			4.11	8.24			41.733	143.574	0.290672	0.0275	0.0844444	/	/	0.0559722	yes	no
10365	Ub	T74	PHASE IIB	body	*	26			11.35	25.76			761.1	2986.03	0.254887	/	0.00923077	/	/	0.00923077	no	no
10366	Za	T74	PHASE IIB	complete section	3.5	10	2		3.63	9.46	1.85		34.955	115.116	0.30365	0.0371429	0.054	0.075	/	0.055381	no	no
10367	E2a	T74	PHASE IIB	body	*	19.5			24.2	19.42			1383.88	5541.85	0.249715	/	0.00410256	/	/	0.00410256	no	no
10368	Xa	T74	PHASE IIB	body	*	*	5.5		4.65	8.05	5.5		51.329	118.207	0.43423	/	/	0	/	0	no	no
10373	J3b	T75	PHASE III	complete section	28	27		11	26.41	26.25		11.2	1937.04	7378.1	0.262538	0.0567857	0.0277778	/	#REF!	0.0422817	yes	yes
10374	E2a	T76	PHASE IIB	complete section	28	17	9		27.14	17.1	8.67		937.484	6045.16	0.15508	0.0307143	0.00588235	0.0366667	/	0.0244211	yes	yes
10375	H2a	T76	PHASE IIB	complete section	24	18	10.5		23.3	18	10.46		916.219	5188.44	0.176589	0.0291667	0	0.00380952	/	0.0109921	yes	yes
10376	Sa	T76	PHASE IIB	complete section	4	12	4		3.95	11.93	4		61.493	208.595	0.294796	0.0125	0.00583333	0	/	0.00611111	yes	yes
10378	Wa	T76	PHASE IIB	complete section	4	12	3.5		3.85	11.41	2.81		66.369	221.54	0.29958	0.0375	0.0491667	0.197143	/	0.0946032	yes	yes
10379	J2a	T77	n.d.	body	17.5	15	8.5		17.21	15.08	8.51		813.224	2668.45	0.304755	0.0165714	0.00533333	0.00117647	/	0.00769374	no	no
10380	Xa	T77	n.d.	complete section	9	19.5	10		8.78	18.07	10.08		378.23	1034.4	0.36565	0.0244444	0.0733333	0.008	/	0.0352593	yes	no
10382		T78	PHASE IIB	bottom; body	*	18	*		22.52	18.27	10.73		1216.16	5012.84	0.242609	/	0.015	/	/	0.015	no	no
10384	Wa	T78	PHASE IIB	bottom	10	21.5	8.5		9.68	21.13	8.77		372.585	1799.27	0.207076	0.032	0.0172093	0.0317647	/	0.0269913	no	no
10386	Ta	T78	PHASE IIB	complete section	5.5	11.5	4		5.3	11.14	4.3		89.138	259.644	0.343309	0.0363636	0.0313043	0.075	/	0.047556	yes	yes
10388	K3a	T79	n.d.	complete section	26	18.5		9	24.52	18.73		8.7	1296.56	5613.81	0.230959	0.0569231	0.0124324	/	0.0333333	0.0342296	yes	yes
10394	J2a	T80	n.d.	complete section	6.5	6	2		6.01	6.53	2.12		56.706	142.908	0.396801	0.0753846	0.0883333	0.06	/	0.0745726	no	no
10395	K2a	T81	n.d.	complete section	*	*	6		10.26	8.84	5.7		156.788	561.063	0.279448	/	/	0.05	/	0.05	no	no
10397	J2a	T82	n.d.	body									273.392	546.647	0.500125	/	/	/	/	/	no	no
10398	J2a	T82	n.d.	complete section									190.33	663.703	0.28677	/	/	/	/	/	no	no
10401	J2a	T83	n.d.	complete section	7.5	7.5	2		7.52	6.62	2.23		86.359	178.897	0.48273	0.00266667	0.117333	0.115	/	0.0783333	no	no
10402	Wb	T84	n.d.	complete section	10	26.5		9.5	9.96	25.74		9.26	629.655	2856.29	0.220445	0.004	0.0286792	/	0.0252632	0.0193141	yes	yes
10403	Wa	T84	n.d.	complete section	3	9	5		3.1	7.23	3.12		36.657	57.66	0.732902	0.0333333	0.196667	0.376	/	0.202	no	no
10405		T84	n.d.	complete section	19	16	9		17.99	16.49	10.19		783.561	2738.08	0.318448	0.0531579	0.030625	0.132222	/	0.0720017	yes	yes
10407		T84	n.d.	complete section	6	7.5	2.5		5.63	8.22	3		69.348	221.063	0.313702	0.0616667	0.096	0.2	/	0.119222	no	no
10408	J2a	T87	PHASE I	bottom	18	13	9		17.38	12.86	9.14		567.582	2478.75	0.228979	0.0344444	0.0107692	0.0155556	/	0.0202564	no	no
10409	Rb	T87	PHASE I	complete section	13	29		7.5	12.83	28.75		7.31	1008.26	4622.77	0.23876	0.0130769	0.00862069	/	0.0253333	0.015677	yes	yes
10410	J2b	T87	PHASE I	complete section	11	7.5		4	10.75	7.4		3.77	180.349	477.93	0.424416	0.0227273	0.0133333	/	0.0575	0.0311869	yes	yes
10413	K2a	T88	n.d.	complete section	7	7.5	2.5		7.13	7.27	2.44		88.153	217.759	0.404819	0.0185714	0.0306667	0.024	/	0.0244127	no	no
10414	Ra	T89	PHASE IIA	complete section	13	19.5	8.5		12.8	19.18	8.75		588.687	2386.72	0.246651	0.0153846	0.0164103	0.0294118	/	0.0204022	yes	yes
10415	K2a	T89	PHASE IIA	complete section	5.5	6	2		5.41	5.56	1.89		39.074	100.638	0.388263	0.0163636	0.0733333	0.055	/	0.0482323	no	no
10416	J1b	T89	PHASE IIA	complete section	13.5	17		7.5	12.99	16.31		7.68	546.434	1900.99	0.287446	0.0377778	0.0405882	/	0.024	0.034122	yes	yes
10418	Sa	T89	PHASE IIA	complete section									51.348	109.886	0.467284	/	/	/	/	/	no	no
10419	Ra	T90	n.d.	complete section	11.5	19.5	8		11.24	19.19	8.36		468.678	1881.18	0.249141	0.0226087	0.0158974	0.045	/	0.0278354	yes	yes
10420	E2a	T90	n.d.	body	*	*	6.5		16.5	13.08	6.43		539.762	1650.25	0.327079	/	/	0.0107692	/	0.0107692	no	no
10421	K2a	T90	n.d.	complete section	6.5	6.5	3		6.45	6.46	2.79		36.429	159.106	0.228961	0.00769231	0.00615385	0.07	/	0.0279487	yes	yes
10423	J2a	T91	n.d.	bottom									63.085	119.725	0.526916	/	/	/	/	/	no	no
10425	J2a	T92	n.d.	complete section	17	13.5	8.5		16.6	13.49	7.41		718.375	1898.87	0.378318	0.0235294	0.000740741	0.128235	/	0.0508351	yes	yes
10426	E1a	T92	n.d.	body	*	*	9		17.74	15.85	8.8		1019.86	3234.73	0.315285	/	/	0.0222222	/	0.0222222	no	no
10427	Ra	T92	n.d.	bottom									158.922	213.218	0.74535	/	/	/	/	/	no	no
10428	Ra	T92	n.d.	complete section	11.5	21	6.5		11.28	20.63	7.03		543.604	2242.22	0.24244	0.0191304	0.017619	0.0815385	/	0.0394293	yes	yes
10429		T92	n.d.	complete section	14.5	20.5		11	13.66	19.96		11.24	809.221	2709.66	0.298643	0.057931	0.0263415	/	0.0218182	0.0353636	yes	yes
10431		T92	n.d.	inside									43.398	78.113	0.55558	/	/	/	/	/	no	no
10432	B1a	T94	n.d.	complete section	12.5	15	12		12.15	15.38	11.55		485.953	1167.1	0.416376	0.028	0.0253333	0.0375	/	0.0302778	yes	yes
10433	Sa	T94	n.d.	bottom									43.524	107.008	0.406736	/	/	/	/	/	no	no
10435	Sa	T94	n.d.	body									230.624	591.091	0.390167	/	/	/	/	/	no	no
10436	J2a	T95	n.d.	bottom; body									1611.31	7939.4	0.202951	/	/	/	/	/	no	no
10439	K2b	T96	PHASE I	complete section	21.5	22	9.5		21.03	21.68	9.28		1414.98	4727.44	0.299311	0.0218605	0.0145455	0.0231579	/	0.0198546	yes	yes
10440	Pa	T96	PHASE I	complete section	7.5	11.5	7		7.29	11.25	7.2		150.393	439.617	0.3421	0.028	0.0217391	0.0285714	/	0.0261035	yes	yes
10441	J2a	T96	PHASE I	complete section	5.5	7.5	3		5.27	7.11	*		60.444	111.338	0.542887	0.0418182	0.052	/	/	0.0469091	yes	yes
10442	Pa	T96	PHASE I	complete section	5.5	10.5	6.5		5.4	9.96	5.88		79.477	209.076	0.380134	0.0181818	0.0514286	0.0953846	/	0.0549983	yes	yes
10443	Va	T96	PHASE I	complete section	5.5	9	3		5.45	8.76	2.96		70.713	162.113	0.436196	0.00909091	0.0266667	0.0133333	/	0.0163636	yes	yes
10449	Ub	T98	n.d.	complete section	*	22		9	7.93	23.07		9.21	278.271	1703.44	0.163359	/	0.0486364	/	0.0233333	0.0359848	no	no
10452	K2a	T98	n.d.	complete section	7	7	3		6.87	7.04	2.4		76.07	182.843	0.41604	0.0185714	0.00571429	0.2	/	0.0747619	yes	yes
10453	Qb	T99	PHASE I	complete section	14.5	28		10	14.36	24.53		9.2	1040.3	3465.51	0.300188	0.00965517	0.123929	/	0.08	0.0711946	yes	no
10455	J2a	T99	PHASE I	complete section	7	7	3		7.49	7.18	3		74.522	203.853	0.365567	0.07	0.0257143	0	/	0.0319048	yes	yes
10456	J2a	T99	PHASE I	body; top; bottom									913.2	3086.06	0.295912	/	/	/	/	/	no	no
10457	Wb	T99	PHASE I	complete section	7.5	11	4.5		7.13	11.23	3.7		134.612	272.842	0.49337	0.0493333	0.0209091	0.177778	/	0.0826734	yes	yes
10459		T100	n.d.	complete section									52.119	175.673	0.296682	/	/	/	/	/	no	no
10460	K2a	T100	n.d.	bottom; top									33.368	80.411	0.414968	/	/	/	/	/	no	no
10461	L1a	T102	PHASE I	complete section	14	20	6.5		13.57	19.73	6.34		806.026	2937.74	0.274369	0.0307143	0.0135	0.0246154	/	0.0229432	yes	yes
10463	J2a	T102	PHASE I	body	19.5	18.5	9		18.81	18.1	8.25		971.271	3351.01	0.289844	0.0353846	0.0216216	0.0833333	/	0.0467799	no	no
10464	J2a	T102	PHASE I	body	7	6	3		6.92	5.9	2.97		56.584	157.027	0.360346	0.0114286	0.0166667	0.01	/	0.0126984	no	no
10466	J2a	T103	PHASE I	complete section	23	20.5	8.5		23.15	20.21	8.83		1254.34	6697.2	0.187293	0.00652174	0.0141463	0.0388235	/	0.0198305	yes	yes
10469	L1a	T103	PHASE I	complete section	12	18	7.5		12.12	16.68	8.13		530.031	2066.69	0.256464	0.01	0.0733333	0.084	/	0.0557778	yes	no
10470	K3b	T104	PHASE IIA	complete section	27	19.5		10	26.24	18.87		9.65	1538.28	5259.92	0.292453	0.0281481	0.0323077	/	0.035	0.0318186	yes	yes
10471	K2a	T104	PHASE IIA	complete section	6	9.5	4.5		5.8	9.29	4.23		96.714	242.784	0.398354	0.0333333	0.0221053	0.06	/	0.0384795	yes	yes
10472	Sa	T104	PHASE IIA	complete section	5	8	1.5		5.04	7.51	1.48		68.847	104.773	0.657106	0.008	0.06125	0.0133333	/	0.0275278	no	no
10473	J2a	T104	PHASE IIA	complete section	6.5	6.5	3		6.56	6.32	3.2		68.943	124.768	0.55257	0.00923077	0.0276923	0.0666667	/	0.0345299	yes	yes
10476	K2a	T105	PHASE I	complete section	16.5	16	7.5		16.28	15.81	7.36		558.699	2526.58	0.221128	0.0133333	0.011875	0.0186667	/	0.014625	yes	yes
10477	K2a	T105	PHASE I	complete section	6	6.5	3		6.18	6.45	3.19		90.977	141.893	0.641166	0.03	0.00769231	0.0633333	/	0.0336752	yes	yes
10478	K2a	T105	PHASE I	complete section	19	16.5	7		18.9	16.87	7.09		893.449	3682.02	0.242652	0.00526316	0.0224242	0.0128571	/	0.0135148	yes	yes
10479	K2a	T105	PHASE I	complete section	7.5	7	2		7.41	6.72	2.6		76.023	172.994	0.439455	0.012	0.04	0.3	/	0.117333	no	no
10481	E2a	T106	n.d.	bottom	20	17.5			19.73	16.6			871.723	2691.22	0.323913	0.0135	0.0514286	/	/	0.0324643	no	no
10484	G2a	T107	PHASE I	complete section	20	16	9		19.71	15.27	8.59		933.162	3075.04	0.303464	0.0145	0.045625	0.0455556	/	0.0352269	yes	yes
10487	J2a	T107	PHASE I	complete section	7	6.5	2.5		6.89	6.46	2.46		82.966	161.821	0.512702	0.0157143	0.00615385	0.016	/	0.0126227	no	no
10488	E2a	T108	n.d.	complete section	21	18			20.745	17.295			854.955	3776.23	0.226405	0.0121429	0.0391667	/	/	0.0256548	yes	yes
10489	G2a	T108	n.d.	bottom	19	16			18.765	15.09			736.287	2770.56	0.265754	0.0123684	0.056875	/	/	0.0346217	no	no
10490	E2a	T108	n.d.	bottom	22	17			21.9	16.395			820.331	3708.38	0.22121	0.00454545	0.0355882	/	/	0.0200668	no	no
10491		T108	n.d.	top	11.5	10		5	11.34	9.645		4.95	273.699	551.161	0.496586	0.013913	0.0355	/	0.01	0.0198043	no	no
10497	K2a	T109	PHASE I	complete section	6.5	7	2		6.42	6.465	*		81.1316	128.267	0.632522	0.0123077	0.0764286	/	/	0.0443681	yes	no
10498	J2a	T109	PHASE I	complete section	20	16	8		19.88	18.52	7.98		871.56	4058.81	0.223399	0.006	0.1575	0.0025	/	0.0553333	yes	no
10503	K2a	T111	n.d.	complete section	20.5	16	6.5		20.53	15.92	7.15		891.151	3091.61	0.301286	0.00146341	0.005	0.1	/	0.0354878	yes	yes
10504	J2a	T111	n.d.	body?	16	17	9		15.82	17.26	9		697.51	2297.76	0.313537	0.01125	0.0152941	0	/	0.00884804	no	no
10505	E2a	T112	PHASE I	top	16	13.5	6		15.855	13.545	6.36		435.571	1568.93	0.277622	0.0090625	0.00333333	0.06	/	0.0241319	no	no
10506	J2a	T112	PHASE I	complete section	6	6	2.5		5.925	5.835	2.34		46.6425	111.665	0.417699	0.0125	0.0275	0.064	/	0.0346667	no	no
10507	E2a	T112	PHASE I	complete section	17.5	12	7		17.43	12.63	7.29		506.918	1488.06	0.340657	0.004	0.0525	0.0414286	/	0.0326429	yes	yes
10508	K2a	T112	PHASE I	complete section	7.5	7	2.5		7.32	7.17	2.7		114.25	167.13	0.683603	0.024	0.0242857	0.08	/	0.0427619	no	no
10509	J2a	T112	PHASE I	complete section	5.5	6.5	2		5.43	6.255	2.16		57.1489	84.5809	0.675671	0.0127273	0.0376923	0.08	/	0.0434732	no	no
10512		T113	n.d.	complete section	7	5.5	2.5		6.99	5.265	2.265		60.7433	133.782	0.454048	0.00142857	0.0427273	0.094	/	0.0460519	no	no
10513	J2a	T114	n.d.	complete section	15.5	13	7		15.45	13.47	6.855		488.028	1808.67	0.269828	0.00322581	0.0361538	0.0207143	/	0.0200313	yes	yes
10514	J2a	T114	n.d.	complete section	16.5	17	8		16.425	16.53	7.185		717.228	2323.06	0.308743	0.00454545	0.0276471	0.101875	/	0.0446892	yes	yes
10515	K2a	T114	n.d.	complete section	7	6.5	3		7.005	6.39	2.895		79.2686	148.21	0.534841	0.000714286	0.0169231	0.035	/	0.0175458	yes	yes
10524	G2a	T118	n.d.	complete section	20.5	13.5	8		20.46	13.845	7.77		705.024	2363.99	0.298235	0.00195122	0.0255556	0.02875	/	0.0187523	yes	yes
10527	K2a	T118	n.d.	complete section	7	8	3		6.96	7.59	2.805		52.3564	163.1	0.321007	0.00571429	0.05125	0.065	/	0.0406548	yes	yes
10529	K2a	T119	n.d.	complete section	20	18	9		20.01	18.705	8.76		959.918	3887.43	0.246929	0.0005	0.0391667	0.0266667	/	0.0221111	yes	yes
10531	J2a	T119	n.d.	body	21.5	17	7		21.405	16.965	7.11		1062.96	4854.42	0.218966	0.0044186	0.00205882	0.0157143	/	0.00739724	no	no
10536	K2b	T120	PHASE I	complete section	22	15		8.5	21.81	14.925		8.19	908.483	3066.4	0.29627	0.00863636	0.005	/	0.0364706	0.0167023	yes	yes
10537	K2a	T120	PHASE I	complete section	6	7	2.5		5.94	6.735	2.73		50.1086	156.178	0.320843	0.01	0.0378571	0.092	/	0.046619	no	no
10540	G2a	T122	PHASE I	complete section	26	20	10.5		25.965	19.92	9.915		1384.44	7269.83	0.190436	0.00134615	0.004	0.0557143	/	0.0203535	yes	yes
10542	G2a	T122	PHASE I	complete section	16	14	7		15.885	13.5	6.765		324.84	1373.97	0.236425	0.0071875	0.0357143	0.0335714	/	0.0254911	yes	yes
10546	K2a	T124	n.d.	bottom	22	17	10.5		21.96	17.205	10.995		1147.59	6368.95	0.180185	0.00181818	0.0120588	0.0471429	/	0.02034	no	no
10550	J2a	T125	n.d.	complete section	7	7	2.5		6.78	6.735	2.22		88.8637	151.565	0.58631	0.0314286	0.0378571	0.112	/	0.0604286	no	no
10551	J2a	T125	n.d.	complete section	7	5	2.5		6.96	5.445	*		63.6255	193.209	0.32931	0.00571429	0.089	/	/	0.0473571	yes	no
10552	K2a	T126	n.d.	complete section	17	14	7		16.98	13.845	7.5		590.946	2106.16	0.28058	0.00117647	0.0110714	0.0714286	/	0.0278922	yes	yes
10553	J2a	T126	PHASE IIA	bottom	17	18	8.5		16.98	17.97	8.67		733.111	2933.76	0.249888	0.00117647	0.00166667	0.02	/	0.00761438	no	no
10554	J2a	T126	PHASE IIA	complete section	7	6			6.945	6.255			61.6376	143.174	0.430508	0.00785714	0.0425	/	/	0.0251786	yes	yes
10555	L1a	T127	n.d.	complete section	6.5	8	4		6.465	7.605	4.2		65.4143	176.178	0.371296	0.00538462	0.049375	0.05	/	0.0349199	yes	yes
10556	J1a	T127	n.d.	complete section	11.5	10	7		11.46	9.96	6.855		262.929	600.767	0.437656	0.00347826	0.004	0.0207143	/	0.00939752	yes	yes
10564	G2b	T131	PHASE I	complete section	21.5	16	9		21.495	15.42	7.77		786.166	3198.43	0.245798	0.000232558	0.03625	0.136667	/	0.0577164	yes	yes
10565	L1b	T131	PHASE I	complete section	7	10		4.5	6.9	9.375		4.23	123.289	291.381	0.423119	0.0142857	0.0625	/	0.06	0.0455952	yes	no
10566	J2a	T131	PHASE I	complete section	7	6	2.5		6.99	5.895	2.4		65.0936	163.93	0.397081	0.00142857	0.0175	0.04	/	0.0196429	no	no
10567	G2a	T131	PHASE I	complete section	22	15.5	9.5		21.96	14.895	9.45		865.104	4104.13	0.210789	0.00181818	0.0390323	0.00526316	/	0.0153712	yes	yes
10571	K2a	T132	PHASE I	complete section	7.5	6.5	2		7.395	5.91	1.98		49.8251	151.98	0.327841	0.014	0.0907692	0.01	/	0.0382564	no	no
10572	J2a	T133	PHASE I	complete section	16	13	7		15.87	13.11	7.005		446.563	1618.99	0.275828	0.008125	0.00846154	0.000714286	/	0.00576694	yes	yes
10573	J2a	T133	PHASE I	complete section	7	7	2		6.93	7.14	2.16		93.6056	124.089	0.754345	0.01	0.02	0.08	/	0.0366667	no	no
10574	E2a	T133	PHASE I	complete section	20.5	14	8		20.535	14.745	8.325		946.799	3244.89	0.291781	0.00170732	0.0532143	0.040625	/	0.0318489	yes	yes
10575	J2a	T134	PHASE I	complete section	11	11	6		10.965	11.385	6.06		260.412	787.529	0.330669	0.00318182	0.035	0.01	/	0.0160606	yes	yes
10576	K2a	T134	PHASE I	complete section	11.5	10	6		11.46	9.885	6.135		287.614	825.873	0.348255	0.00347826	0.0115	0.0225	/	0.0124928	yes	yes
10577	K2a	T134	PHASE I	complete section	4.5	5.5	2		4.41	5.22	1.62		30.1624	54.9517	0.548888	0.02	0.0509091	0.19	/	0.0869697	no	no
10580	G2a	T135	PHASE I	complete section	19	14	7.5		18.78	13.98	7.59		791.62	2513.87	0.314901	0.0115789	0.00142857	0.012	/	0.00833584	yes	yes
10581	K2a	T135	PHASE I	complete section	6.5	7.5		3	6.42	7.11		*	104.23	151.588	0.687588	0.0123077	0.052	/	/	0.0321538	yes	yes
10582	J2a	T135	PHASE I	complete section	6	6	3		5.91	5.88	2.88		71.7795	133.08	0.539373	0.015	0.02	0.04	/	0.025	yes	yes
10583	J2a	T136	n.d.	complete section	10.5	9.5	5		10.425	9.84	5.265		194.781	600.038	0.324615	0.00714286	0.0357895	0.053	/	0.0319774	yes	yes
10584	G2a	T137	PHASE IIB	complete section	21.5	18.5	8		21.435	17.97	7.485		914.287	3430.71	0.266501	0.00302326	0.0286486	0.064375	/	0.0320156	yes	yes
10585	Wa	T137	PHASE IIB	complete section	4.5	9.5	4		4.455	9.075	4.155		64.1216	108.908	0.588769	0.01	0.0447368	0.03875	/	0.0311623	yes	yes
10586	Wb	T137	PHASE IIB	complete section	7.5	13.5	5.5		7.455	12.645	5.31		158.767	411.939	0.385413	0.006	0.0633333	0.0345455	/	0.0346263	yes	no
10587	G2a	T137	PHASE IIB	complete section	22	18	9		21.915	17.805	8.955		945.8	3768.19	0.250996	0.00386364	0.0108333	0.005	/	0.00656566	yes	yes
10588	Rb	T137	PHASE IIB	complete section	8	11.5	6.5		7.98	11.235	6.66		227.316	480.843	0.472746	0.0025	0.0230435	0.0246154	/	0.0167196	yes	yes
10589	Pa	T137	PHASE IIB	complete section	6	6.5	2.5		5.91	6.405	2.31		69.444	128.506	0.540393	0.015	0.0146154	0.076	/	0.0352051	no	no
10590	J1a	T137	PHASE IIB	top	6.5	10	6		5.955	9.21	5.025		137.683	246.48	0.558598	0.0838462	0.079	0.1625	/	0.108449	no	no
10591		T137	PHASE IIB	complete section	11.5	20	7.5		11.475	18.675	7.02		379.586	1300.72	0.291827	0.00217391	0.06625	0.064	/	0.0441413	yes	no
10592	K2a	T138	PHASE IIA	complete section	16.5	15	9		16.395	15.03	8.775		612.876	1945.37	0.315044	0.00636364	0.002	0.025	/	0.0111212	yes	yes
10593	K2a	T138	PHASE IIA	complete section	18	18.5	10		17.73	17.88	9.72		764.113	2753.43	0.277513	0.015	0.0335135	0.028	/	0.0255045	yes	yes
10594	K2a	T138	PHASE IIA	complete section	6	6.5	2		5.94	6.225	2.385		49.1737	130.623	0.376457	0.01	0.0423077	0.1925	/	0.0816026	no	no
10595	J2a	T138	PHASE IIA	complete section	6.5	5.5	2		6.435	4.605	1.41		57.3547	86.2245	0.665179	0.01	0.162727	0.295	/	0.155909	no	no
10599	J2a	T139	n.d.	complete section	6	6.5	2.5		6.045	6.255	3.045		86.0422	128.945	0.667277	0.0075	0.0376923	0.218	/	0.0877308	no	no
10600	K2a	T140	PHASE I	complete section	17.5	17	11		17.385	17.19	11.595		848.671	3190.42	0.266006	0.00657143	0.0111765	0.0540909	/	0.0239463	yes	yes
10601	E2a	T140	PHASE I	complete section	18	17	9.5		17.895	16.995	9.345		763.513	2733.47	0.27932	0.00583333	0.000294118	0.0163158	/	0.00748108	yes	yes
10602	J2a	T140	PHASE I	complete section	7	6.5	3.5		6.87	6.01	3.65		88.132	144.618	0.609412	0.0185714	0.0753846	0.0428571	/	0.0456044	yes	no
10603	J2a	T140	PHASE I	complete section	6	6.5	3		5.98	6.41	3.08		92.207	147.611	0.624662	0.00333333	0.0138462	0.0266667	/	0.0146154	yes	yes
10604	K2a	T141	PHASE IIB	complete section	26.5	19	9		26.5	19.08	9.84		2000.38	8547.26	0.234038	0	0.00421053	0.0933333	/	0.0325146	yes	yes
10605	Wa	T141	PHASE IIB	bottom	8	18	8		7.95	16.66	7.93		274.825	898.336	0.305927	0.00625	0.0744444	0.00875	/	0.0298148	no	no
10606	K3b	T141	PHASE IIB	complete section	23.5	16		9	23.5	15.65		8.71	1094.22	3399.28	0.321898	0	0.021875	/	0.0322222	0.0180324	yes	yes
10611	Rb	T142	PHASE IIA	complete section	16.5	27		9.5	16.5	26.67		9.51	959.487	5441.76	0.176319	0	0.0122222	/	0.00105263	0.00442495	yes	yes
10612		T142	PHASE IIA	complete section	3.5	10			3.42	7.27			87.429	38.36	2.27917	0.0228571	0.273	/	/	0.147929	no	no
10613	Sa	T142	PHASE IIA	complete section	5	8	2		4.9	7.83	*		73.855	145.831	0.506442	0.02	0.02125	/	/	0.020625	yes	yes
10614	K2a	T142	PHASE IIA	complete section	22.5	15.5	8.5		22.5	15.74	8.92		1217.98	4125.48	0.295233	0	0.0154839	0.0494118	/	0.0216319	yes	yes
10615	K2b	T142	PHASE IIA	complete section	10.5	7.5	4		10.5	7.33	3.99		149.001	387.042	0.384974	0	0.0226667	0.0025	/	0.00838889	yes	yes
10616	Pa	T142	PHASE IIA	complete section	6	10	5.5		5.99	9.75	4.93		95.715	224.643	0.426076	0.00166667	0.025	0.103636	/	0.0434343	yes	yes
10617	H1a	T142	PHASE IIA	complete section	7	9.5	4.5		7	9.26	4.37		100.594	290.393	0.346406	0	0.0252632	0.0288889	/	0.0180507	yes	yes
10621	G2a	T144	PHASE IIA	complete section	24.5	17.5	9		24.5	18.3	8.83		960.397	4263.09	0.225282	0	0.0457143	0.0188889	/	0.0215344	yes	yes
10622	J2b	T144	PHASE IIA	complete section	14.5	13	8.5		14.4	13.1	8.22		524.31	1672.31	0.313525	0.00689655	0.00769231	0.0329412	/	0.0158433	yes	yes
10623	G2a	T144	PHASE IIA	complete section	22.5	16	9		22.5	16.26	9.16		860.373	3438.54	0.250215	0	0.01625	0.0177778	/	0.0113426	yes	yes
10624	Wa	T145	PHASE IIB	complete section	15.5	26	9.5		15.4	34.4	13.13		1552.01	7704.42	0.201445	0.00645161	0.323077	0.382105	/	0.237211	no	no
10625	Wa	T145	PHASE IIB	complete section	5.5	12.5	5		5.49	12.47	4.17		128.72	294.625	0.423703	0.00181818	0.0024	0.166	/	0.0567394	yes	yes
10626	G2a	T145	PHASE IIB	complete section	22.5	16	9		22.5	16.17	*		997.066	3632.37	0.274495	0	0.010625	/	/	0.0053125	yes	yes
10627	Wa	T145	PHASE IIB	complete section	4	5	4		4	8.5	4.28		62.198	130.195	0.47773	0	0.7	0.07	/	0.256667	no	no
10628	Rb	T146	n.d.	complete section	15	23.5	7		15	23.47	7.05		857.335	3519.01	0.243629	0	0.0012766	0.00714286	/	0.00280648	yes	yes
10629	K2a	T146	n.d.	complete section	22	18	8.5		22	18.37	9.18		1240.88	4329.33	0.286621	0	0.0205556	0.08	/	0.0335185	yes	yes
10630	Pa	T146	n.d.	complete section	6.5	12	7.5		6.46	12.09	7.07		197.949	344.936	0.573872	0.00615385	0.0075	0.0573333	/	0.0236624	yes	yes
10631	Rb	T147	PHASE I	complete section	13.5	25	8		13.3	28.43	9.43		1147.51	4749.13	0.241624	0.0148148	0.1372	0.17875	/	0.110255	no	no
10632	J2a	T147	PHASE I	complete section	7	6	3		6.93	6.64	3.24		88.171	165.513	0.532713	0.01	0.106667	0.08	/	0.0655556	yes	no
10633	J2a	T147	PHASE I	complete section	18	16	6.5		17.7	18.2	10.75		1063.12	3806.99	0.279256	0.0166667	0.1375	0.653846	/	0.269338	no	no
10634	Pa	T147	PHASE I	complete section	6	11	5		5.98	11.57	6.56		162.575	336.859	0.48262	0.00333333	0.0518182	0.312	/	0.122384	no	no
10636	Sa	T148	PHASE IIB	complete section	4.5	7.5	2		4.39	6.99	1.35		28.102	82.504	0.340614	0.0244444	0.068	0.325	/	0.139148	no	no
10638	Wa	T148	PHASE IIB	complete section	4.5	11.5	8		4.47	11.34	7.36		120.586	279.361	0.431649	0.00666667	0.013913	0.08	/	0.0335266	yes	yes
10640	J1a	T149	n.d.	complete section	17.5	18.5	9.5		17.6	18.14	9.26		1046.06	4733.1	0.221009	0.00571429	0.0194595	0.0252632	/	0.0168123	yes	yes
10645	E2a	T151	n.d.	bottom	16	13	7.5		16	13.11	7.87		455.756	1842.97	0.247294	0	0.00846154	0.0493333	/	0.019265	no	no
10646	E2a	T151	n.d.	bottom	14.5	13	7.5		14.5	13.63	7.51		466.136	1702.69	0.273764	0	0.0484615	0.00133333	/	0.0165983	no	no
10661	J2a	T156	n.d.	complete section	10	15	8		9.9	8.29	4.71		104.766	454.77	0.230371	0.01	0.447333	0.41125	/	0.289528	no	no
10662	K2a	T156	n.d.	complete section	18.5	16.5	8		18.4	16.78	7.95		708.013	3496.46	0.202494	0.00540541	0.0169697	0.00625	/	0.0095417	yes	yes
10670	K2b	T159	PHASE IIA	complete section	21.5	18	9.5		21.3	18.25	9.42		820.606	4370.99	0.187739	0.00930233	0.0138889	0.00842105	/	0.0105374	yes	yes
10671	Va	T159	PHASE IIA	complete section	5	6.5	2		4.96	6.63	1.99		38.439	126.354	0.304217	0.008	0.02	0.005	/	0.011	no	no
10672	K3b	T159	PHASE IIA	complete section	29	18	9.5		29	18.47	9.41		1702.87	6113.95	0.278522	0	0.0261111	0.00947368	/	0.0118616	yes	yes
10673	Rb	T159	PHASE IIA	complete section	7.5	10	4		7.42	10.3	6.17		115.487	357.441	0.323094	0.0106667	0.03	0.5425	/	0.194389	no	no
10674	E2a	T160	n.d.	complete section	17	14	8.5		17	14.01	9.11		552.614	2110.83	0.2618	0	0.000714286	0.0717647	/	0.0241597	yes	yes
10675		T160	n.d.	top	14	18	9		13.8	18.12	9.67		825.943	2403.7	0.343613	0.0142857	0.00666667	0.0744444	/	0.0317989	no	no
10676	Rb	T160	n.d.	complete section	8.5	10.5	9		8.42	11.06	4.59		221.473	454.159	0.487655	0.00941176	0.0533333	0.49	/	0.184248	no	no
10680	K2a	T161	n.d.	complete section	15	13.5	8.5		15	13.76	8.72		402.863	1973.69	0.204117	0	0.0192593	0.0258824	/	0.0150472	yes	yes
10681	K2a	T161	n.d.	complete section	13	12	7.5		12.9	12.17	7.45		339.139	1169.61	0.289959	0.00769231	0.0141667	0.00666667	/	0.00950855	yes	yes
10682	K2a	T161	n.d.	complete section	6.3	6.5	2.5		6.25	5.82	*		43.863	147.875	0.296622	0.00793651	0.104615	/	/	0.0562759	yes	no
10683	Wa	T161	n.d.	complete section	8.5	15	7		8.43	14.89	6.85		246.733	794.744	0.310456	0.00823529	0.00733333	0.0214286	/	0.0123324	yes	yes
10686	Ua	T162	n.d.	complete section	11.5	17	7.5		11.4	17.42	8.57		433.431	1816.15	0.238654	0.00869565	0.0247059	0.142667	/	0.0586894	yes	yes
10687	K2a	T162	n.d.	complete section	15.5	14	8.5		15.4	14.11	8.68		417.23	2141.76	0.194807	0.00645161	0.00785714	0.0211765	/	0.0118284	yes	yes
10688	K2a	T162	n.d.	complete section	6.5	6.5	2.5		6.43	5.79	2.38		77.714	180.408	0.430768	0.0107692	0.109231	0.048	/	0.056	no	no
10692	J1a	T163	n.d.	complete section	11	15	7.5		10.9	14.81	8.02		460.442	1512.85	0.304354	0.00909091	0.0126667	0.0693333	/	0.0303636	yes	yes
10693	G2a	T163	n.d.	complete section	19.5	16	8.5		19.5	15.87	8.42		750.819	3056.57	0.245641	0	0.008125	0.00941176	/	0.00584559	yes	yes
10694	K2a	T163	n.d.	complete section	6	6.5	2.5		5.91	6.35	*		60.969	150.152	0.406049	0.015	0.0230769	/	/	0.0190385	yes	yes
10700	Pa	T164	n.d.	complete section	6	11	6		5.93	11.4	6.64		108.734	333.887	0.325661	0.0116667	0.0363636	0.106667	/	0.0515657	yes	yes
10701	J2a	T164	n.d.	complete section	12.5	11.5	7		12.4	11.01	6.76		278.413	823.411	0.338122	0.008	0.0426087	0.0342857	/	0.0282981	yes	yes
10705	K2b	T165	n.d.	complete section	15	13.5	6.5		14.9	12.89	6.92		461.514	1649.18	0.279845	0.00666667	0.0451852	0.0646154	/	0.0388224	yes	yes
10706	K2b	T165	n.d.	complete section	14.5	13	8		14.5	13.16	8.54		458.59	1509.66	0.303769	0	0.0123077	0.0675	/	0.0266026	yes	yes
10707	Rb	T165	n.d.	complete section	6.5	8.5	4		6.45	8.47	4.43		71.794	191.263	0.375368	0.00769231	0.00352941	0.1075	/	0.0395739	yes	yes
10710	J2a	T166	n.d.	complete section	5.5	6	3		5.44	5.65	*		47.045	113.651	#DIV/0!	0.0109091	0.0583333	/	/	0.0346212	yes	yes
10711	K2a	T166	n.d.	complete section	19.5	18	8		19.5	18.03	8.73		850.618	3999.18	0.212698	0	0.00166667	0.09125	/	0.0309722	yes	yes
10714	J2a	T167	n.d.	complete section	12.5	13	6.5		12.5	12.67	6.25		286.8	1195.77	0.239845	0	0.0253846	0.0384615	/	0.0212821	yes	yes
10716	E2a	T167	n.d.	complete section	21.5	16.5	7.5		21.6	17.35	7.72		725.272	3981.64	0.182154	0.00465116	0.0515152	0.0293333	/	0.0284999	yes	yes
10717	G2a	T168	n.d.	complete section	18.5	14	8.5		18.5	14.11	8.56		567.745	2509.24	0.226262	0	0.00785714	0.00705882	/	0.00497199	yes	yes
10723	J2a	T169	n.d.	complete section	7.5	7	3		7.4	7.36	4.37		105.047	205.383	0.511469	0.0133333	0.0514286	0.456667	/	0.17381	no	no
10725	K2a	T170	n.d.	complete section	6	7	3.5		5.92	6.94	3.71		57.312	148.012	0.387212	0.0133333	0.00857143	0.06	/	0.0273016	yes	yes
10728	K2a	T171	n.d.	complete section	19.5	15	5		19.5	14.98	10.15		836.753	3161	0.264712	0	0.00133333	1.03	/	0.343778	no	no
10729	J2a	T171	n.d.	complete section	20	15	5		20	15.21	10.32		978.893	3824.7	0.25594	0	0.014	1.064	/	0.359333	no	no
10736	K2a	T172	n.d.	complete section	5	6	2.5		4.97	6.42	*		50.549	110.33	0.458162	0.006	0.07	/	/	0.038	yes	no
10739		T173	n.d.	top	22	19	11.5		21.6	19.38	11.44		1461.43	5950.15	0.245613	0.0181818	0.02	0.00521739	/	0.0144664	no	no
10744	J2a	T175	n.d.	complete section	18.5	13	9.5		18.4	13.56	9.22		697.373	3011.75	0.231551	0.00540541	0.0430769	0.0294737	/	0.0259853	yes	yes
10757	J2a	T178	n.d.	complete section	6	6	2.5		6.02	6.14	2.31		50.731	130.411	0.389009	0.00333333	0.0233333	0.076	/	0.0342222	no	no
10759	G2a	T179	n.d.	complete section	16	13	8		15.9	13.3	8.1		403.086	1763.19	0.228611	0.00625	0.0230769	0.0125	/	0.0139423	yes	yes
10760	G2a	T179	n.d.	bottom / top	6.5	6			6.5	6.43			49.81	146.546	0.339893	0	0.0716667	/	/	0.0358333	no	no
10761	E2a	T179	n.d.	complete section	17	14	8.5		17	14.17	8.83		519.875	2306.42	0.225404	0	0.0121429	0.0388235	/	0.0169888	yes	yes
10762	K1a	T179	n.d.	complete section	7	8.5	3		6.94	8.58	3.1		72.193	285.427	0.25293	0.00857143	0.00941176	0.0333333	/	0.0171055	yes	yes
10766	J2a	T182	n.d.	complete section	13.5	10	6.5		13.4	10.09	6.07		361.245	999.56	0.361404	0.00740741	0.009	0.0661538	/	0.0275204	yes	yes
10768	K2a	T182	n.d.	complete section	6.5	7	3		6.48	6.5	*		55.064	204.655	0.269058	0.00307692	0.0714286	/	/	0.0372527	yes	no
10769		T182	n.d.	bottom / top	7.5	5.5	3		7.37	5.17	2.86		88.37	225.766	0.391423	0.0173333	0.06	0.0466667	/	0.0413333	no	no
10771	L1a	T183	PHASE I	complete section	11.5	16	7		11.4	16.52	8.45		371.507	1472.7	0.252262	0.00869565	0.0325	0.207143	/	0.0827795	yes	yes
10772	J2a	T183	PHASE I	complete section	14.5	13	7.5		14.4	12.57	6.79		307.195	1522.25	0.201803	0.00689655	0.0330769	0.0946667	/	0.04488	yes	yes
10773	K2a	T183	PHASE I	complete section	7	6	2.5		6.96	6.08	2.8		54.002	168.208	0.321043	0.00571429	0.0133333	0.12	/	0.0463492	no	no
10776	K2a	T185	n.d.	complete section	16	15	10		16	15.39	10.2		616.099	2050.56	0.300454	0	0.026	0.02	/	0.0153333	yes	yes
10777	K2a	T185	n.d.	complete section	19	11.5	10		18.9	15.9	10.17		823.826	2945.14	0.279724	0.00526316	0.382609	0.017	/	0.134957	no	no
10778	K2a	T186	PHASE I	complete section	22	17	8.5		22	17.31	8.85		994.714	5081.73	0.195743	0	0.0182353	0.0411765	/	0.0198039	yes	yes
10779	K3a	T186	PHASE I	complete section	28.5	18	9.5		28.5	18.64	9.86		1393.22	7564.48	0.184179	0	0.0355556	0.0378947	/	0.0244834	yes	yes
10780	Va	T186	PHASE I	complete section	6.5	6.5	3		6.46	10.45	3.1		84.918	305.101	0.278328	0.00615385	0.607692	0.0333333	/	0.215726	no	no
10781	J2a	T186	PHASE I	bottom	8.5	8	3		8.45	7.98	3.49		96.212	326.563	0.29462	0.00588235	0.0025	0.163333	/	0.0572386	no	no
10782	K2b	T186	PHASE I	complete section	6.5	6	2.5		6.49	6.2	2.76		55.971	160.992	0.347663	0.00153846	0.0333333	0.104	/	0.0462906	no	no
10789	K2b	T187	PHASE I	complete section	20.5	15	8		20.5	15.49	8.35		727.047	2968.29	0.244938	0	0.0326667	0.04375	/	0.0254722	yes	yes
10790	K2b	T187	PHASE I	complete section	10	8	3.5		9.94	7.89	3.24		127.229	309.617	0.410924	0.006	0.01375	0.0742857	/	0.0313452	yes	yes
10791	Pa	T187	PHASE I	complete section	7	11.5	6.5		7.02	11.51	6.66		157.739	414.806	0.380272	0.00285714	0.000869565	0.0246154	/	0.00944736	yes	yes
10792	J2b	T188	PHASE IIA	complete section	24	18	7.5		24	18.63	7.38		1388.83	4663.14	0.297832	0	0.035	0.016	/	0.017	yes	yes
10793	Xa	T188	PHASE IIA	complete section	5.5	12	6		5.52	11.59	6.01		90.874	266.452	0.341052	0.00363636	0.0341667	0.00166667	/	0.0131566	yes	yes
10794		T188	PHASE IIA	top	10.5	7.5	3.5		10.5	7.09	3.7		147.56	550.404	0.268094	0	0.0546667	0.0571429	/	0.0372698	no	no
10798	J2a	T189	PHASE I	complete section	22.5	16.5	8.5		22.4	16.57	8.38		1019.58	5485.1	0.185881	0.00444444	0.00424242	0.0141176	/	0.00760151	yes	yes
10799	E2a	T189	PHASE I	complete section	21	16	9.5		21	16.04	9.53		804.544	3835.19	0.20978	0	0.0025	0.00315789	/	0.00188596	yes	yes
10800	K2a	T189	PHASE I	complete section	7.5	6.5	2.5		7.48	6.95	2.35		64.689	203.12	0.318477	0.00266667	0.0692308	0.06	/	0.0439658	no	no
10801	K2a	T190	PHASE I	complete section	16.5	18	8.5		16.5	17.01	8.64		478.043	3001.91	0.159246	0	0.055	0.0164706	/	0.0238235	yes	yes
10802	J2a	T190	PHASE I	complete section	7	6.5	2		6.93	6.42	2.41		78.911	188.958	0.417611	0.01	0.0123077	0.205	/	0.0757692	no	no
10803	J2b	T190	PHASE I	complete section	22	17	8.5		21.9	16.81	8.51		1143.15	5231.38	0.218517	0.00454545	0.0111765	0.00117647	/	0.0056328	yes	yes
10804	K2a	T190	PHASE I	complete section	8.5	8	3.5		8.46	8.43	2.77		123.841	281.524	0.439895	0.00470588	0.05375	0.208571	/	0.0890091	yes	yes
10806	Ra	T192	n.d.	complete section	14	20	10		13.9	20.15	9.77		648.046	2868.45	0.225922	0.00714286	0.0075	0.023	/	0.0125476	yes	yes
10807		T192	PHASE I	top	5.5	6	2.5		5.4	6.14	2.25		74.942	112.637	0.665341	0.0181818	0.0233333	0.1	/	0.0471717	no	no
10817	J2a	T195	n.d.	complete section	5	6	2.5		4.97	6.19	*		46.632	133.045	0.350498	0.006	0.0316667	/	/	0.0188333	yes	yes
10820	J2a	T196	n.d.	body	5	6	2		5	5.92	1.94		41.709	78.414	0.531908	0	0.0133333	0.03	/	0.0144444	no	no
10826	Ub	T198	PHASE IIA	complete section	12	20.5	9		11.9	20.49	8.61		464.144	2014.24	0.230432	0.00833333	0.000487805	0.0433333	/	0.0173848	yes	yes
10827	K2a	T199	PHASE I	complete section	20.5	18.5	9		20.4	18.67	8.71		897.178	5013.38	0.178957	0.00487805	0.00918919	0.0322222	/	0.0154298	yes	yes
10828	K2b	T199	PHASE I	complete section	17	21	9		16.9	20.99	9.18		866.951	3971.66	0.218284	0.00588235	0.00047619	0.02	/	0.00878618	yes	yes
10829	G2a	T200	n.d.	bottom	16.5	13.5	8		16.4	13.85	7.69		457.172	1933.78	0.236414	0.00606061	0.0259259	0.03875	/	0.0235788	no	no
10830		T200	n.d.	top	5	5	2.5		4.75	5.83	2.6		60.581	91.713	0.66055	0.05	0.166	0.04	/	0.0853333	no	no
10831	Pa	T200	n.d.	complete section	7	13	6.5		6.98	13.24	6.55		150.148	486.706	0.308498	0.00285714	0.0184615	0.00769231	/	0.00967033	yes	yes
10833	J2a	T200	n.d.	complete section	7	6	2		7	6.1	2		59.521	131.939	0.451125	0	0.0166667	0	/	0.00555556	no	no
10834	J2a	T201	n.d.	complete section	12	13	7.5		12	13.54	7.4		327.673	1269.67	0.258077	0	0.0415385	0.0133333	/	0.0182906	yes	yes
10835	J2a	T201	n.d.	complete section	13	13.5	6		13	13.92	5.99		309.82	1368.28	0.226431	0	0.0311111	0.00166667	/	0.0109259	yes	yes
10837	E2a	T202	PHASE I	complete section	20.5	15	9		20.5	16.27	8.87		812.957	3602.8	0.225646	0	0.0846667	0.0144444	/	0.033037	yes	no
10838	L1b	T202	PHASE I	complete section	13.5	18.5	7.5		13.4	18.3	7.37		521.051	2041.59	0.255219	0.00740741	0.0108108	0.0173333	/	0.0118505	yes	yes
10839	J2a	T202	PHASE I	complete section	6.5	7	4		6.43	6.89	3.59		73.242	157.607	0.464713	0.0107692	0.0157143	0.1025	/	0.0429945	yes	yes
10840	E2a	T203	n.d.	complete section	18	15	8.5		18	15.69	8.1		667.483	2539.98	0.262791	0	0.046	0.0470588	/	0.0310196	yes	yes
10841	Pa	T203	n.d.	complete section	11	16.5	9		11	16.87	8.81		341.828	1310.16	0.260905	0	0.0224242	0.0211111	/	0.0145118	yes	yes
10851	G2a	T206	n.d.	complete section	20.5	16.5	9		20.5	16.52	8.16		699.933	3075.81	0.227561	0	0.00121212	0.0933333	/	0.0315152	yes	yes
10852	Wa	T206	n.d.	complete section	11.5	18	10.5		11.5	17.8	10.22		442.263	1746.27	0.253261	0	0.0111111	0.0266667	/	0.0125926	yes	yes
10853	K3b	T206	n.d.	complete section	10	7	3.5		9.98	6.02	3.17		100.564	250.81	0.400957	0.002	0.14	0.0942857	/	0.0787619	yes	no
10857	K2a	T209	PHASE I	complete section	15.5	13.5	8.5		15.5	13.77	8.15		495.747	2100.93	0.235965	0	0.02	0.0411765	/	0.0203922	yes	yes
10858	K1b	T209	PHASE I	complete section	14	16.5	8.5		13.9	17.12	8.37		513.531	2364.25	0.217207	0.00714286	0.0375758	0.0152941	/	0.0200042	yes	yes
10859	K1b	T210	PHASE I	complete section	15.5	17.5	9.5		15.5	18.3	8.82		585.123	2955.48	0.197979	0	0.0457143	0.0715789	/	0.0390977	yes	yes
10863	Vb	T212	PHASE IIA	complete section	13.5	23	9		13.4	23.36	9.42		792.502	3685.25	0.215047	0.00740741	0.0156522	0.0466667	/	0.0232421	yes	yes
10864	J2a	T212	PHASE IIA	complete section	7	6.5	3		6.94	6.66	3.01		61.021	202.608	0.301178	0.00857143	0.0246154	0.00333333	/	0.0121734	yes	yes
10865	K3b	T212	PHASE IIA	complete section	22	17.5	8.5		21.9	18.41	8.63		979.211	3500.51	0.279734	0.00454545	0.052	0.0152941	/	0.0239465	yes	yes
10866	Pa	T212	PHASE IIA	complete section	6.5	11	7.5		6.37	10.66	7.12		157.261	292.43	0.537773	0.02	0.0309091	0.0506667	/	0.0338586	yes	yes
10867	K2a	T212	PHASE IIA	complete section	6	5.5	2		5.85	5.88	2.21		41.626	108.526	0.383558	0.025	0.0690909	0.105	/	0.0663636	no	no
10869	E2a	T213	PHASE IIA	complete section	26	17.5	9		26	18.24	9.6		1091.84	3999.9	0.272967	0	0.0422857	0.0666667	/	0.0363175	yes	yes
10870	K2a	T213	PHASE IIA	complete section	5	5.5	2.5		5	4.9	2.38		24.42	67.888	0.35971	0	0.109091	0.048	/	0.0523636	no	no
10871	D1a	T213	PHASE IIA	complete section	14	19	10		14	19.14	10.7		842.94	2324.55	0.362625	0	0.00736842	0.07	/	0.0257895	yes	yes
10872	Rb	T213	PHASE IIA	complete section	13.5	23.5	9.5		13.4	23.97	10.15		711.389	3660.41	0.194347	0.00740741	0.02	0.0684211	/	0.0319428	yes	yes
10873	E1a	T213	PHASE IIA	complete section	27	18.5	9		26.7	18.04	9.88		1419.52	5539.05	0.256275	0.0111111	0.0248649	0.0977778	/	0.0445846	yes	yes
10874	Xa	T213	PHASE IIA	complete section	6	11	6.5		5.93	10.75	6.64		109.869	110.384	0.995334	0.0116667	0.0227273	0.0215385	/	0.0186441	yes	yes
10876	G23b	T214	PHASE IIB	complete section	26.5	17.5	10		26.5	17.01	10.03		1538.02	5175.98	0.297146	0	0.028	0.003	/	0.0103333	yes	yes
10878	J3b	T214	PHASE IIB	complete section	31.5	18	10		31.5	17.92	9.78		1759.61	6675.77	0.263582	0	0.00444444	0.022	/	0.00881481	yes	yes
10879	J2a	T214	PHASE IIB	complete section	6.5	6.5	2.5		6.49	7.47	2.75		67.588	143.603	0.470659	0.00153846	0.149231	0.1	/	0.0835897	no	no
10880	Pa	T214	PHASE IIB	complete section	6.5	13.5	7		6.46	12.83	6.75		138.681	439.132	0.315807	0.00615385	0.0496296	0.0357143	/	0.0304993	yes	yes
10884	K2b	T215	n.d.	complete section	17	14.5	7		16.9	14.72	6.95		514.181	2111.45	0.24352	0.00588235	0.0151724	0.00714286	/	0.00939921	yes	yes
10888	K2a	T216	PHASE I	complete section	21.5	16.5	10.5		21.5	17.05	11.06		972.581	4907.15	0.198197	0	0.0333333	0.0533333	/	0.0288889	yes	yes
10889	K2a	T216	PHASE I	complete section	6	6	2.5		5.94	6	2.34		56.717	118.115	0.480185	0.01	0	0.064	/	0.0246667	no	no
10890		T216	PHASE I	complete section	5	6	2.5		4.94	5.92	2.74		60.441	123.549	0.489207	0.012	0.0133333	0.096	/	0.0404444	no	no
10891	K2a	T216	PHASE I	complete section	19.5	17.5	10.5		19.4	17.44	10.9		948.063	4348.73	0.218009	0.00512821	0.00342857	0.0380952	/	0.0155507	yes	yes
10892	G2a	T216	PHASE I	complete section	6.3	6.5	2.5		6.25	6.32	2.61		70.61	143.272	0.492839	0.00793651	0.0276923	0.044	/	0.0265429	no	no
10894	G2a	T217	PHASE I	complete section	20	13.5	8		19.5	13.44	8.47		677.42	2970.04	0.228084	0.025	0.00444444	0.05875	/	0.0293981	yes	yes
10896	G2b	T217	PHASE I	complete section	23	15.5	7		22.9	15.85	7.08		910.887	4100.18	0.222158	0.00434783	0.0225806	0.0114286	/	0.0127857	yes	yes
10897	L1a	T217	PHASE I	complete section	7.5	10	6		7.51	9.86	6.21		173.095	418.266	0.41384	0.00133333	0.014	0.035	/	0.0167778	yes	yes
10898	G2a	T217	PHASE I	bottom	17	12.5	7		16.9	13.42	6.49		429.296	2206.75	0.194538	0.00588235	0.0736	0.0728571	/	0.0507798	no	no
10900	E2b	T218	PHASE I	complete section	15	14	8.5		14.9	10.76	6.86		358.401	1331.82	0.269106	0.00666667	0.231429	0.192941	/	0.143679	no	no
10901	Rb	T218	PHASE I	complete section	6.5	8.5	4.2		6.13	7.92	4.22		89.242	183.26	0.486969	0.0569231	0.0682353	0.0047619	/	0.0433068	yes	no
10915	E2b	T221	PHASE IIA	complete section	22	13.5	9		22	15.04	8.05		1061.29	2937.44	0.361297	0	0.114074	0.105556	/	0.0732099	yes	no
10922	Wa	T222	n.d.	complete section	11	17	9.5		10.9	17.43	9.32		421.116	1715.22	0.245517	0.00909091	0.0252941	0.0189474	/	0.0177775	yes	yes
10926	G3a	T223	PHASE IIA	complete section	27.5	17.5	9		27.4	17.52	8.5		1709.89	7120.24	0.240145	0.00363636	0.00114286	0.0555556	/	0.0201116	yes	yes
10927	M1b	T223	PHASE IIA	complete section	18.5	20	8		18.5	20.52	8.01		1083.33	5024.83	0.215596	0	0.026	0.00125	/	0.00908333	yes	yes
10928	Pa	T223	PHASE IIA	complete section	6	10			5.68	9.68			74.515	218.081	0.341685	0.0533333	0.032	/	/	0.0426667	yes	yes
10929	D1a	T223	PHASE IIA	complete section	11	14	10.5		10.4	13.75	10		319.223	944.32	0.338045	0.0545455	0.0178571	0.047619	/	0.0400072	yes	yes
10932	Wa	T224	n.d.	complete section	7	11	6.5		6.91	10.38	6.44		137.235	357.428	0.383951	0.0128571	0.0563636	0.00923077	/	0.0261505	yes	yes
10934	J2a	T225	PHASE I	complete section	14	13	8		14	12.92	8.21		426.781	1190.05	0.358624	0	0.00615385	0.02625	/	0.0108013	yes	yes
10935	K2a	T225	PHASE I	complete section	6.5	8	2		6.45	8.34	2.04		50.248	240.694	0.208763	0.00769231	0.0425	0.02	/	0.0233974	no	no
10939	K2a	T226	n.d.	complete section	17.2	15	9		17.2	15.06	8.92		935.63	2369.33	0.394892	0	0.004	0.00888889	/	0.0042963	yes	yes
10940	K2b	T226	n.d.	complete section	16	13	9		15.9	12.26	9.04		722.854	1467.76	0.492488	0.00625	0.0569231	0.00444444	/	0.0225392	yes	yes
10941	E2b	T226	n.d.	complete section	20	16	8		20	15.84	8.05		744.559	2187.85	0.340316	0	0.01	0.00625	/	0.00541667	yes	yes
10942	Xa	T226	n.d.	complete section	5.5	9.5	5		5.48	9.8	5.43		85.795	158.596	0.540966	0.00363636	0.0315789	0.086	/	0.0404051	yes	yes
10944	K2a	T227	n.d.	complete section	17.5	16.5	8		17.5	16.04	7.98		879.664	2878.05	0.305646	0	0.0278788	0.0025	/	0.0101263	yes	yes
10945	E2a	T227	n.d.	complete section	19	15	10.5		18.9	14.94	10.76		780.718	2819.8	0.27687	0.00526316	0.004	0.0247619	/	0.0113417	yes	yes
10946	K2a	T227	n.d.	complete section	6	6	2		5.99	5.97	*		66.195	88.553	0.747518	0.00166667	0.005	/	/	0.00333333	yes	yes
10979		T242	n.d.	top	5.5	5	2.5		5.42	5	2.37		50.397	123.062	0.409525	0.0145455	0	0.052	/	0.0221818	no	no
10980	K2a	T242	n.d.	complete section	15.5	5	2.5		15.5	13.27	7.57		431.059	1983.57	0.217315	0	1.654	2.028	/	1.22733	no	no
10981	K2a	T242	n.d.	bottom	13.5	13	6.5		13.4	13.4	6		337.471	1536.03	0.219704	0.00740741	0.0307692	0.0769231	/	0.0383666	no	no
10982	K2a	T242	n.d.	complete section	7	6.5	2		7.01	6.81	*		86.296	232.923	0.370492	0.00142857	0.0476923	/	/	0.0245604	yes	yes
10984	K2a	T242	n.d.	complete section	16.5	13	9		16.4	12.61	9		408.59	1998.38	0.204461	0.00606061	0.03	0	/	0.0120202	yes	yes
10985	H2a	T243	PHASE I	complete section	18	10	8.5		18	10.47	8.12		593.01	2105.05	0.281708	0	0.047	0.0447059	/	0.0305686	yes	yes
10986	K2a	T243	PHASE I	complete section	6.5	5.5	2.5		6.44	5.26	2.27		45.422	104.886	0.433061	0.00923077	0.0436364	0.092	/	0.048289	no	no
10987	Pa	T243	PHASE I	complete section	6	15.5	4		5.93	14.85	3.95		163.061	392.94	0.414977	0.0116667	0.0419355	0.0125	/	0.0220341	yes	yes
10988	K2c	T243	PHASE I	complete section	10.5	8	3.5		10.4	8.27	3.74		142.008	482.709	0.29419	0.00952381	0.03375	0.0685714	/	0.0372817	yes	yes
10993	K2b	T245	PHASE IIA	complete section	26	20.5	9.5		25.9	19.45	10.14		1505.96	4866.51	0.309455	0.00384615	0.0512195	0.0673684	/	0.0408114	yes	yes
10995	Ta	T245	PHASE IIA	complete section	4.5	7	2		4.45	7.05	*		46.666	74.316	0.62794	0.0111111	0.00714286	/	/	0.00912698	yes	yes
10996	Va	T245	PHASE IIA	complete section	5	6	2		4.94	6.12	*		47.931	93.008	0.515343	0.012	0.02	/	/	0.016	yes	yes
11000	Qb	T247	PHASE IIA	complete section	15	28	10.5		15.07	27.72	10.77		1160.01	5236.08	0.213496	0.00466667	0.01	0.0257143	/	0.0134603	yes	yes
11001	Xa	T247	PHASE IIA	complete section	5	8	6		4.93	8.07	*		64.569	107.802	0.598959	0.014	0.00875	/	/	0.011375	yes	yes
11002	K2a	T247	PHASE IIA	complete section	25.5	19.5	11.5		25.4	19.65	11.26		1485.89	6192.19	0.239962	0.00392157	0.00769231	0.0208696	/	0.0108278	yes	yes
11003	Ta	T247	PHASE IIA	complete section	5.5	10.5	2		5.45	10.71	*		103.057	327.196	0.31497	0.00909091	0.02	/	/	0.0145455	yes	yes
11008	J2a	T250	PHASE I	complete section	15	14	8		14.9	13.87	9.5		648.086	2067.75	0.313426	0.00666667	0.00928571	0.1875	/	0.0678175	yes	yes
11009	Rb	T250	PHASE I	bottom	11	20			10.9	21.14			600.952	2334.4	0.257433	0.00909091	0.057	/	/	0.0330455	no	no
11017	K2a	T253	n.d.	body	16	11.5	9		16	12.03	8.32		474.21	1955.23	0.242534	0	0.046087	0.0755556	/	0.0405475	no	no
11018	J2a	T253	n.d.	complete section	14	12.5	8.5		13.9	12.48	7.93		494.647	1589.59	0.311179	0.00714286	0.0016	0.0670588	/	0.0252672	yes	yes
11044	K2a	T264	PHASE I	complete section	16.5	13.5	6		16.4	13.64	9.29		770.794	2589.01	0.297717	0.00606061	0.0103704	0.548333	/	0.188255	no	no
11045	K2b	T264	PHASE I	complete section	17	11	6		16.9	11.4	6.13		509.764	1929.99	0.264128	0.00588235	0.0363636	0.0216667	/	0.0213042	yes	yes
11046	K2a	T264	PHASE I	complete section	5.5	5	2		5.44	5.04	2.24		29.768	92.542	0.32167	0.0109091	0.008	0.12	/	0.046303	no	no
11047	K2b	T264	PHASE I	complete section	7.5	6	2.5		7.42	5.85	2.51		46.76	191.684	0.243943	0.0106667	0.025	0.004	/	0.0132222	no	no
11048	Wa	T266	PHASE III	complete section	15	28	9.5		14.9	27.73	9.57		972.284	5060.69	0.192125	0.00666667	0.00964286	0.00736842	/	0.00789265	yes	yes
11050	F2a	T266	PHASE III	complete section	20.5	20	5		20.5	19.62	9.24		663.774	3505.37	0.189359	0	0.019	0.848	/	0.289	no	no
11060	E2a	T270	n.d.	complete section	21	15	8.5		20.9	15.47	8.18		814.991	3044.69	0.267676	0.0047619	0.0313333	0.0376471	/	0.0245808	yes	yes
11065	K2a	T271	PHASE IIA	complete section	22	16.5	9		21.9	16.69	9.1		1150.2	5182.88	0.221922	0.00454545	0.0115152	0.0111111	/	0.00905724	yes	yes
11066	K2a	T271	PHASE IIA	complete section	7	5.5	2		6.99	5.05	2.87		71.703	135.684	0.528456	0.00142857	0.0818182	0.435	/	0.172749	no	no
11067	K2b	T271	PHASE IIA	complete section	18	15	8.5		18	14.59	9.08		746.399	3747.3	0.199183	0	0.0273333	0.0682353	/	0.0318562	yes	yes
11068	K2a	T271	PHASE IIA	complete section	7	6	2		6.98	6.23	2.18		47.163	181.676	0.2596	0.00285714	0.0383333	0.09	/	0.0437302	no	no
11072	J2a	T273	n.d.	complete section	21.5	16	8		21.5	15.34	7.74		962.881	4677.87	0.205837	0	0.04125	0.0325	/	0.0245833	yes	yes
11073	J2a	T273	n.d.	complete section	20.5	16	8		20.5	15.95	8.22		783.897	3635.31	0.215634	0	0.003125	0.0275	/	0.0102083	yes	yes
11077	Sa	T274	n.d.	complete section	6	8.5	2.5		5.99	8.72	2.63		77.191	221.971	0.347753	0.00166667	0.0258824	0.052	/	0.0265163	no	no
11079	Ra	T275	PHASE I	complete section	12	18.5	8		12	18.32	7.26		471.04	2098.41	0.224475	0	0.00972973	0.0925	/	0.0340766	yes	yes
11080	J2a	T275	PHASE I	complete section	16	14	9		16	14.57	9.37		400.28	2242.86	0.178469	0	0.0407143	0.0411111	/	0.0272751	yes	yes
11081	J2b	T275	PHASE I	complete section	7	6	2.5		6.95	6.21	2.43		56.33	169.892	0.331564	0.00714286	0.035	0.028	/	0.023381	no	no
11083	G2a	T277	n.d.	complete section	18.5	13	10		18.5	13.68	9.52		717.955	2111.44	0.34003	0	0.0523077	0.048	/	0.0334359	yes	yes
11084	Pa	T277	n.d.	complete section	6	9.5	5.5		5.97	8.38	4.91		106.597	156.985	0.679027	0.005	0.117895	0.107273	/	0.0767225	yes	no
11090	L1b	T281	n.d.	body	15	20	9		14.85	20.3	8.87		808.407	3450.46	0.234555	0.01	0.015	0.0144444	/	0.0131481	no	no
11091	K2a	T281	n.d.	complete section	4.5	6	3		4.51	4.6	2.19		20.714	63.997	0.323671	0.00222222	0.233333	0.27	/	0.168519	no	no
11094	E1a	T284	n.d.	complete section	6.5	5.5	2.5		6.45	5.23	2.28		28.549	109.645	0.260377	0.00769231	0.0490909	0.088	/	0.0482611	no	no
11099	L1b	T285	PHASE I	complete section	11.5	15.5	7		11.5	15.08	6.79		296.566	1407.31	0.210732	0	0.0270968	0.03	/	0.0190323	yes	yes
11106	J2a	T287	n.d.	complete section	6.5	7.5	3		6.51	7.43	3.26		56.126	205.487	0.273137	0.00153846	0.00933333	0.0866667	/	0.0325128	yes	yes
11112	Xa	T289	n.d.	complete section	8.5	24	7		8.43	22.85	6.86		335.244	1240.56	0.270236	0.00823529	0.0479167	0.02	/	0.025384	yes	yes
11116	E2a	T290	n.d.	complete section	9	7	3.5		8.96	7.39	2.89		70.854	258.448	0.274152	0.00444444	0.0557143	0.174286	/	0.0781481	yes	yes
11117	J2a	T290	n.d.	bottom	10	9	5		9.99	9.14	4.82		216.91	484.243	0.447936	0.001	0.0155556	0.036	/	0.0175185	no	no
11123	J2a	T292	PHASE IIA	complete section	5.5	5.5	2		5.51	5.28	2.05		35.841	78.412	0.457086	0.00181818	0.04	0.025	/	0.0222727	no	no
11124	J2a	T292	PHASE IIA	complete section	16	16	10		16	15.62	9.83		555.874	2237.5	0.248435	0	0.02375	0.017	/	0.0135833	yes	yes
11125	Ia	T292	PHASE IIA	complete section	8	12	6		8.05	11.78	5.7		177.323	525.893	0.337185	0.00625	0.0183333	0.05	/	0.0248611	yes	yes
11126	Rb	T293	PHASE IIA	complete section	12	21	9		11.9	20.95	8.94		603.833	2401.02	0.251491	0.00833333	0.00238095	0.00666667	/	0.00579365	yes	yes
11127	K3b	T293	PHASE IIA	complete section	28.5	17.5	9.5		28.4	18.56	9.43		1594.53	7858.28	0.202911	0.00350877	0.0605714	0.00736842	/	0.0238162	yes	no
11128	Ra	T293	PHASE IIA	complete section	7	12	7		6.98	11.35	6.45		135.154	452.956	0.298382	0.00285714	0.0541667	0.0785714	/	0.0451984	yes	yes
11129	Xa	T293	PHASE IIA	complete section	6.5	10	8.5		6.47	9.7	7.91		111.87	277.182	0.403598	0.00461538	0.03	0.0694118	/	0.0346757	yes	yes
11131	E2a	T294	n.d.	complete section	24.5	17.5	11.5		24.4	18.04	10.5		1458.15	5940.65	0.245454	0.00408163	0.0308571	0.0869565	/	0.0406318	yes	yes
11132	G2a	T294	n.d.	complete section	24	15.5	13		23.9	16.62	13.43		1560.1	5967.1	0.26145	0.00416667	0.0722581	0.0330769	/	0.0365006	yes	no
11133	E2a	T295	PHASE IIA	complete section	15	10.5	8		15	10	7.67		345.269	1123.27	0.30738	0	0.047619	0.04125	/	0.029623	yes	yes
11134	Ta	T295	PHASE IIA	complete section	3.5	8	2		3.5	7.07	*		28.303	69.811	0.405423	0	0.11625	/	/	0.058125	yes	no
11135	Qa	T295	PHASE IIA	complete section	12	18.5	8		11.9	18.66	7.7		467.505	2102.3	0.222378	0.00833333	0.00864865	0.0375	/	0.0181607	yes	yes
11136	J2a	T295	PHASE IIA	complete section	6.5	6	2.5		6.47	5.6	1.94		55.342	115.55	0.478944	0.00461538	0.0666667	0.224	/	0.0984274	no	no
11138	E2a	T296	PHASE I	complete section	29.5	21.5	13		29.5	21.45	12.87		2174.67	9312.97	0.233509	0	0.00232558	0.01	/	0.00410853	yes	yes
11139	J2a	T296	PHASE I	top	5	4	1.5		4.93	4.01	1.5		41.179	56.12	0.733767	0.014	0.0025	0	/	0.0055	no	no
11140	E2a	T296	PHASE I	complete section	30.5	20	11		30.5	19.78	10.64		2092.28	9951.35	0.21025	0	0.011	0.0327273	/	0.0145758	yes	yes
11141	Xa	T296	PHASE I	complete section	6.5	13	7.5		6.48	12.44	6.97		130.904	375.581	0.348537	0.00307692	0.0430769	0.0706667	/	0.0389402	yes	yes
11142	Pa	T296	PHASE I	complete section	9	18	9.5		8.99	17.05	9.16		275.502	1240.52	0.222086	0.00111111	0.0527778	0.0357895	/	0.0298928	yes	yes
11146	J2a	T298	PHASE IIA	complete section	24.5	24	10.5		24.5	24.28	10.48		1390.99	8369.59	0.166196	0	0.0116667	0.00190476	/	0.00452381	yes	yes
11147	J2a	T298	PHASE IIA	complete section	6	6	2.5		5.97	6.07	2.48		37.528	127.295	0.294811	0.005	0.0116667	0.008	/	0.00822222	no	no
11148	L1a	T298	PHASE IIA	complete section	13	20	8.5		12.96	20.21	8.67		500.896	2510.18	0.199546	0.00307692	0.0105	0.02	/	0.0111923	yes	yes
11149	E3b	T298	PHASE IIA	complete section	29.5	20.5	10.5		29.39	19.76	9.98		1698.01	6270.47	0.270794	0.00372881	0.0360976	0.0495238	/	0.0297834	yes	yes
11150	K2b	T298	PHASE IIA	complete section	8	7	3		7.99	7.27	2.78		71.371	198.966	0.35871	0.00125	0.0385714	0.0733333	/	0.0377183	yes	yes
11151		T299	PHASE I	top	10	16.5	6.5		9.95	11.78	4.78		113.439	568.766	0.199448	0.005	0.286061	0.264615	/	0.185225	no	no
11152	Rb	T299	PHASE I	complete section	14	23	8.5		14	22.65	8.54		678.085	3003.98	0.225729	0	0.0152174	0.00470588	/	0.00664109	yes	yes
11153	L1a	T299	PHASE I	complete section	12	18	7.5		11.9	17.96	7.73		385.964	1732.41	0.22279	0.00833333	0.00222222	0.0306667	/	0.0137407	yes	yes
11154	J2a	T299	PHASE I	complete section	7.5	7	2.5		7.5	7.86	2.65		78.281	274.298	0.285387	0	0.122857	0.06	/	0.0609524	no	no
11155	J2a	T300	PHASE III	complete section	20	20	10		19.95	19.55	10		1027.35	5001.89	0.205393	0.0025	0.0225	0	/	0.00833333	yes	yes
11156	Va	T300	PHASE III	complete section	5	10	3		5.03	9.58	3.58		29.191	206.831	0.141135	0.006	0.042	0.193333	/	0.0804444	yes	yes
11157	J2a	T300	PHASE III	complete section	24.5	25.5	10.5		24.49	24.25	10.66		1579.68	9003.43	0.175453	0.000408163	0.0490196	0.0152381	/	0.0215553	yes	yes
11158	Sa	T300	PHASE III	complete section	6.5	17			6.51	15.79			105.932	676.618	0.156561	0.00153846	0.0711765	/	/	0.0363575	yes	no
11159	Ub	T300	PHASE III	complete section	12	28	8.5		11.96	28.35	8.41		646.708	3703.48	0.174622	0.00333333	0.0125	0.0105882	/	0.00880719	yes	yes
11161	K2a	T301	PHASE IIB	complete section	15	17.5	5.5		14.98	18.19	9.09		570.722	2315.73	0.246454	0.00133333	0.0394286	0.652727	/	0.231163	no	no
11162	Sa	T301	PHASE IIB	complete section	6.5	13			6.44	12.98			155.735	434.328	0.358565	0.00923077	0.00153846	/	/	0.00538462	yes	yes
11163	J2a	T301	PHASE IIB	?	19	16	8		18.93	15.87	8.29		805.614	2653.35	0.303622	0.00368421	0.008125	0.03625	/	0.0160197	no	no
11164	Wa	T301	PHASE IIB	complete section	5.5	15.5			5.46	14.72			126.587	556.683	0.227395	0.00727273	0.0503226	/	/	0.0287977	yes	yes
11166	K2a	T302	PHASE IIB	complete section	21	22.5	9		20.99	21.83	8.34		1113.39	4619.34	0.241028	0.00047619	0.0297778	0.0733333	/	0.0345291	yes	yes
11167	Sa	T302	PHASE IIB	complete section	4.5	11			4.46	11.27			75.966	222.833	0.34091	0.00888889	0.0245455	/	/	0.0167172	yes	yes
11168	Ub	T302	PHASE IIB	complete section	12.5	24	9		12.46	22.82	8.53		577.749	1022.13	0.565239	0.0032	0.0491667	0.0522222	/	0.034863	yes	yes
11169	Ub	T302	PHASE IIB	complete section	11.5	24	9.5		11.52	22.41	9.12		360.282	2080.38	0.173181	0.00173913	0.06625	0.04	/	0.0359964	yes	no
11170	Va	T302	PHASE IIB	complete section	3.5	12	8		3.51	11.32	*		76.824	182.489	0.420979	0.00285714	0.0566667	/	/	0.0297619	yes	yes
11171	J2b	T302	PHASE IIB	complete section	29.5	27	8.5		29.47	26.39	8.59		2030.16	11244.6	0.180545	0.00101695	0.0225926	0.0105882	/	0.0113993	yes	yes
11172	Sa	T302	PHASE IIB	complete section	7	16	5		6.98	15.31	*		172.644	661.649	0.26093	0.00285714	0.043125	/	/	0.0229911	yes	yes
11173	Sa	T302	PHASE IIB	?	7	16			6.99	14.85	*		178.629	642.338	0.278092	0.00142857	0.071875	/	/	0.0366518	no	no
11174	K2a	T303	PHASE IIB	complete section	18.5	18.5	9		18.43	19.22	10.07		618.408	3821.72	0.161814	0.00378378	0.0389189	0.118889	/	0.0538639	yes	yes
11175	J2b	T303	PHASE IIB	complete section	23.5	27.5	9		23.5	26.62	9.31		1299.82	6612.22	0.196579	0	0.032	0.0344444	/	0.0221481	yes	yes
11176	Wa	T303	PHASE IIB	complete section	3.5	12			3.5	11.3			41.026	188.523	0.217618	0	0.0583333	/	/	0.0291667	yes	yes
11177	J2b	T303	PHASE IIB	complete section	18.5	19.5	9.5		18.51	18.4	9.24		605.47	3321.91	0.182266	0.000540541	0.0564103	0.0273684	/	0.0281064	yes	yes
11178	Wa	T303	PHASE IIB	complete section	4	*			3.99	12.42			51.017	256.629	0.198797	0.0025	/	/	/	0.0025	yes	no
11179	Wa	T303	PHASE IIB	complete section	7.5	19	4.5		7.47	19.41	4.6		182.153	1220.35	0.149263	0.004	0.0215789	0.0222222	/	0.0159337	yes	yes
11180	Ub	T303	PHASE IIB	complete section	10	24	8.5		9.93	23.96	8.67		360.059	2168.34	0.166053	0.007	0.00166667	0.02	/	0.00955556	yes	yes
11181	Ub	T303	PHASE IIB	complete section	10.5	26.5	8.5		10.45	26.21	8.64		449.746	2563.37	0.175451	0.0047619	0.0109434	0.0164706	/	0.0107253	yes	yes
11182	J2b	T303	PHASE IIB	complete section	25	19.5	9		25.02	20.21	8.77		967.583	6129.18	0.157865	0.0008	0.0364103	0.0255556	/	0.0209219	yes	yes
11183	J2a	T303	PHASE IIB	complete section	15.5	24	10.5		15.51	14.73	6.46		270.665	1670.65	0.162012	0.000645161	0.38625	0.384762	/	0.257219	no	no
11184	Wa	T303	PHASE IIB	complete section	3.5	11.5	2		3.52	11.73	*		33.171	225.774	0.146921	0.00571429	0.02	/	/	0.0128571	yes	yes
11185	Ub	T303	PHASE IIB	complete section	9.5	27.5	9.5		9.47	23.94	7.89		345.734	1884.78	0.183435	0.00315789	0.129455	0.169474	/	0.100695	no	no
11186	B1a	T303	PHASE IIB	complete section	10.5	13	8		10.49	12.91	7.73		151.935	574.715	0.264366	0.000952381	0.00692308	0.03375	/	0.0138752	yes	yes
11187	Wa	T303	PHASE IIB	complete section	10	25	5		9.95	25.88	5.97		464.528	3225.98	0.143996	0.005	0.0352	0.194	/	0.0780667	yes	yes
11199	Wa	T307	n.d.	complete section	8	23	4		7.95	22.38	*		250.03	1806.99	0.138368	0.00625	0.0269565	/	/	0.0166033	yes	yes
11222	Qb	T316	PHASE IIA	complete section	15	25.5	10		15.02	25.86	9.69		1117.44	4624.77	0.24162	0.00133333	0.0141176	0.031	/	0.0154837	yes	yes
11223	J3a	T316	PHASE IIA	complete section	23.5	18.5	9		23.54	18.4	9.19		1222.32	2800.47	0.436471	0.00170213	0.00540541	0.0211111	/	0.00940621	yes	yes
11224	Xa	T316	PHASE IIA	complete section	5.5	10	7.5		5.5	9.97	7.22		113.482	229.637	0.49418	0	0.003	0.0373333	/	0.0134444	yes	yes
11225	J2a	T316	PHASE IIA	complete section	5	7	2.5		5.03	6.46	2.01		25.522	123.283	0.20702	0.006	0.0771429	0.196	/	0.0930476	no	no
11246	J2a	T326	n.d.	complete section	7	8	3.5		6.96	8.19	4.02		78.926	286.086	0.275882	0.00571429	0.02375	0.148571	/	0.0593452	yes	yes
11247	G2a	T327	n.d.	complete section	6	8	3		5.98	7.45	3		54.132	195.65	0.276678	0.00333333	0.06875	0	/	0.0240278	yes	no
11249	J2a	T328	n.d.	bottom / body	21	20	*		20.97	20.49	8.68		643.995	4320.56	0.149054	0.00142857	0.0245	/	/	0.0129643	no	no
11275	K2a	T340	n.d.	complete section	18	18	10		18.07	18.37	9.32		489.237	3222.72	0.151808	0.00388889	0.0205556	0.068	/	0.0308148	yes	yes
11282	LK2a	T344	n.d.	complete section	6.5	6.2	2.5		6.54	6.6	2.47		45.834	131.163	0.349443	0.00615385	0.0645161	0.012	/	0.0275567	no	no
11290	H1a	T348	n.d.	complete section	20	16	8		19.98	15.8	8.08		584.536	2689.98	0.217301	0.001	0.0125	0.01	/	0.00783333	yes	yes
11291	Sa	T348	n.d.	complete section	4.5	8.5			4.52	9.52			44.313	198.451	0.223294	0.00444444	0.12	/	/	0.0622222	yes	no
11325	K2a	T364	n.d.	complete section	13.5	13	8		13.5	12.36	8.04		321.047	1176.18	0.272958	0	0.0492308	0.005	/	0.0180769	yes	yes
11326	H1a	T364	n.d.	complete section	16	14.5	8.5		15.94	14.36	8.34		463.003	1967.11	0.235373	0.00375	0.00965517	0.0188235	/	0.0107429	yes	yes
11327	J2a	T364	n.d.	complete section	6	6	2		6.02	6.6	2.09		57.4	125.498	0.457378	0.00333333	0.1	0.045	/	0.0494444	no	no
11330	H1a	T366	n.d.	complete section	17	14	9		17.02	14.61	8.58		539.885	2376.54	0.227173	0.00117647	0.0435714	0.0466667	/	0.0304715	yes	yes
11332	K2a	T366	n.d.	body	21	16	9		20.97	16.23	8.73		850.834	3506.51	0.242644	0.00142857	0.014375	0.03	/	0.0152679	no	no
11333	J2a	T366	n.d.	complete section	7	8	2.5		6.95	7.83	2.51		81.548	202.878	0.401956	0.00714286	0.02125	0.004	/	0.0107976	no	no
11334	E2b	T367	PHASE III	complete section	21	20	10.5		21	19.47	10.21		796.798	3977.86	0.200308	0	0.0265	0.027619	/	0.0180397	yes	yes
11335	Xa	T367	PHASE III	complete section	11	35	10.5		10.92	33.79	9.87		590.263	3251.74	0.181522	0.00727273	0.0345714	0.06	/	0.0339481	yes	yes
11336	J2b	T367	PHASE III	complete section	20	27.5	11		19.98	26.77	9.9		959.175	5667.85	0.169231	0.001	0.0265455	0.1	/	0.0425152	yes	yes
11337	Sa	T367	PHASE III	complete section	4	13	4		4.01	12.46	3.96		63.986	230.392	0.277727	0.0025	0.0415385	0.01	/	0.0180128	yes	yes
11338	J2a	T367	PHASE III	complete section	20	26	8		20.04	24.91	7.57		1000.76	5032.86	0.198844	0.002	0.0419231	0.05375	/	0.0325577	yes	yes
11339	Wa	T367	PHASE III	complete section	10.5	26	10		10.49	25.07	9.84		437.605	2952.43	0.148219	0.000952381	0.0357692	0.016	/	0.0175739	yes	yes
11340	Wa	T367	PHASE III	complete section	10	21	6		9.94	30.38	5.44		511.139	4183.08	0.122192	0.006	0.446667	0.0933333	/	0.182	no	no
11342	Wb	T367	PHASE III	complete section	9	25	8		9.01	24.65	7.89		390.917	2117.54	0.184609	0.00111111	0.014	0.01375	/	0.00962037	yes	yes
11343	J2a	T367	PHASE III	complete section	22	25	9.5		21.94	23.94	10.29		1174.33	4949.42	0.237267	0.00272727	0.0424	0.0831579	/	0.0427617	yes	yes
11344	Wa	T367	PHASE III	complete section	5	13.5	2		4.97	12.65	2.09		65.456	350.639	0.186676	0.006	0.062963	0.045	/	0.0379877	no	no
11345	K2b	T367	PHASE III	complete section	20	25	9.5		20.04	24.08	9.16		813.586	4015.41	0.202616	0.002	0.0368	0.0357895	/	0.0248632	yes	yes
11346	J1a	T367	PHASE III	complete section	9.5	14.5	4		9.47	14.54	*		301.959	1760.15	0.171553	0.00315789	0.00275862	/	/	0.00295826	yes	yes
11347	Wb	T367	PHASE III	complete section	9	26	8.5		9	25.02	8.64		420.973	2282.3	0.184452	0	0.0376923	0.0164706	/	0.0180543	yes	yes
11348	Ub	GBI15	PHASE IIB	complete section	10	20.5	8.5		9.99	20.49	8.28		321.353	1557.29	0.206353	0.001	0.000487805	0.0258824	/	0.00912339	yes	yes
11349	Sa	GBI15	PHASE IIB	complete section	5	14	3		4.94	14	*		96.489	405.765	0.237795	0.012	0	/	/	0.006	yes	yes
11351	Wa	GBI15	PHASE IIB	complete section	7.5	15	4.5		7.46	15.22	4.81		185.665	931.554	0.199307	0.00533333	0.0146667	0.0688889	/	0.0296296	yes	yes
11353	Sa	GBI16	PHASE IIA	complete section	6.5	13.5	5		6.51	13.3	4.6		111.421	554.598	0.200904	0.00153846	0.0148148	0.08	/	0.0321178	yes	yes
11356		GBI17	n.d.	complete section	8.5	16	10		8.49	15.55	9.86		266.487	940.645	0.283302	0.00117647	0.028125	0.014	/	0.0144338	yes	yes
11358	Ub	GBI20	PHASE IIB	complete section	13.5	22	9		13.51	21.74	8.96		553.618	2736.54	0.202306	0.000740741	0.0118182	0.00444444	/	0.00566779	yes	yes
11359		GBI20	PHASE IIB	top	4.5	*	2.5		4.47	5.39	2.68		39.141	89.05	0.43954	0.00666667	/	0.072	/	0.0393333	no	no
11360	J3b	GBI20	PHASE IIB	complete section	29	24	9.5		28.92	23.94	10.15		1925.82	7095.3	0.271422	0.00275862	0.0025	0.0684211	/	0.0245599	yes	yes
11361	Wa	GBI20	PHASE IIB	complete section	5	12	5		4.94	11.12	4.98		77.338	240.298	0.321842	0.012	0.0733333	0.004	/	0.0297778	yes	no
