# Supplementary material for: Early evidence for capacity standardisation in Western Europe. The vessels from Mailhac (Aude, France) 9th-7th centuries BC
Source: PLoS One. 2025 Aug 13;20(8):e0326354. doi: 10.1371/journal.pone.0326354 (PMC12349066; doi:10.1371/journal.pone.0326354)
Supplement: S2 Appendix — (XLSX) [file pone.0326354.s002.xlsx]

## Sheet: S2-Asymmetry test
	#10159			#10672			#10744			#11339
	Calculated volume	Absolute deviation (cm3)	Relative Deviation	Calculated volume	Absolute deviation (cm3)	Relative Deviation	Calculated volume	Absolute deviation (cm3)	Relative Deviation	Calculated volume	Absolute deviation (cm3)	Relative Deviation
Original	2767.7			6113.95			3011.75			2952.43
variant 1	2878.63	-110.932	-0.0400811	6470.98	-357.027	-0.0583954	3154.88	-143.13	-0.0475238	3292.14	-339.71	-0.115061
variant 2	3007.13	-239.435	-0.0865105	6262.77	-148.816	-0.0243404	2975.66	36.0935	0.0119842	2779.17	173.26	0.0586839
variant 3	2871.61	-103.913	-0.0375451	6102.42	11.5376	0.0018871	3091.64	-79.8872	-0.0265252	3025.5	-73.0696	-0.024749
variant 4	2858.09	-90.3918	-0.0326596	6248.54	-134.583	-0.0220125	2957.14	54.6062	0.0181311	2833.25	119.18	0.0403669
variant 5	2931.7	-164.003	-0.0592561	5981.84	132.111	0.0216081	3163.67	-151.917	-0.0504413	3103.47	-151.038	-0.0511571
variant 6	2820.1	-52.4086	-0.0189358	6432.6	-318.643	-0.0521174	2934	77.752	0.0258162	2886.36	66.0684	0.0223776
variant 7	2912.4	-144.702	-0.0522824	6475.09	-361.14	-0.0590681	2926.14	85.6109	0.0284256	2929.89	22.5434	0.00763554
variant 8	2823.8	-56.101	-0.0202699	6321.61	-207.659	-0.0339648	3100.23	-88.4776	-0.0293775	3084.04	-131.612	-0.0445775
variant 9	2715.95	51.744	0.0186957	6147.35	-33.4005	-0.00546299	3006.38	5.37365	0.00178423	3083.71	-131.277	-0.044464
variant 10	2790.28	-22.5812	-0.00815884	6078.38	35.5776	0.00581908	3048.29	-36.5438	-0.0121337	2899.8	52.625	0.0178243
variant 11	3022.72	-255.021	-0.092142	6234.59	-120.639	-0.0197317	2859.23	152.521	0.050642	2998.12	-45.6871	-0.0154744
variant 12	2832.01	-64.31	-0.0232359	6325.54	-211.591	-0.0346078	3025.71	-13.959	-0.00463484	3085.64	-133.211	-0.0451192
variant 13	2888.73	-121.033	-0.0437305	5994.69	119.262	0.0195064	3025.58	-13.8339	-0.00459333	3037.41	-84.9793	-0.0287828
variant 14	2872.72	-105.02	-0.037945	6325.86	-211.905	-0.0346592	2853.51	158.238	0.0525403	2982.87	-30.4375	-0.0103093
variant 15	2867.92	-100.224	-0.0362121	6106.18	7.77494	0.00127167	2810.61	201.142	0.0667858	3092.06	-139.628	-0.0472926
variant 16	2863.14	-95.4427	-0.0344845	6128.99	-15.0351	-0.00245915	3086.65	-74.9029	-0.0248702	2935.92	16.5126	0.00559289
variant 17	2885.6	-117.902	-0.0425992	6386.97	-273.018	-0.0446549	3138.37	-126.622	-0.0420427	2770.27	182.162	0.0616991
variant 18	2942.73	-175.031	-0.0632407	6285.87	-171.92	-0.0281192	3053.6	-41.8514	-0.013896	2862.24	90.1927	0.0305486
variant 19	3088.17	-320.476	-0.115791	5965.95	147.999	0.0242068	2947.66	64.0948	0.0212816	2833.49	118.936	0.0402842
variant 20	2965.15	-197.458	-0.0713438	5959.91	154.04	0.0251948	3106.35	-94.5989	-0.0314099	3145.68	-193.249	-0.0654542
variant 21	2857.97	-90.2697	-0.0326155	6483.01	-369.055	-0.0603628	3101.98	-90.2322	-0.0299601	2831.48	120.948	0.0409655
variant 22	2747.3	20.3954	0.00736908	6203.94	-89.9909	-0.0147189	2938.15	73.6009	0.0244379	2898.04	54.393	0.0184231
variant 23	2929.85	-162.153	-0.0585876	6531.11	-417.152	-0.0682295	2849.29	162.458	0.0539415	3023.63	-71.2033	-0.0241169
variant 24	2879.35	-111.649	-0.0403401	6176.06	-62.1083	-0.0101584	3135.94	-124.189	-0.0412349	2992.77	-40.3376	-0.0136625
variant 25	2939.71	-172.014	-0.0621507	6026.66	87.2886	0.014277	3033.41	-21.6571	-0.00719086	2860.69	91.7423	0.0310735
variant 26	2898.82	-131.123	-0.0473761	6249.31	-135.352	-0.0221383	3106.53	-94.7792	-0.0314698	3121.79	-169.359	-0.0573627
variant 27	2871.96	-104.268	-0.0376731	5896.41	217.547	0.0355821	2950.63	61.1222	0.0202946	2962.2	-9.77539	-0.00331097
variant 28	2924.7	-156.999	-0.0567256	6255.46	-141.509	-0.0231453	2938.68	73.0678	0.0242609	3056.92	-104.489	-0.0353908
variant 29	2943.94	-176.246	-0.0636798	6341.53	-227.577	-0.0372226	3137.95	-126.196	-0.0419013	3019.2	-66.7709	-0.0226156
variant 30	2809.01	-41.3114	-0.0149263	6364.89	-250.937	-0.0410434	2931.52	80.232	0.0266397	2867.15	85.2781	0.028884
MEAN	2888.04	125.152	0.0452188	6225.48	172.406	0.0281989	3012.98	86.9564	0.0288724	2976.5	103.656	0.0351087
Asymmetry Mean Deviation	1444.02	62.576	0.0226094	3112.74	86.2032	0.0140994	1506.49	43.4782	0.0144362	1488.25	51.8279	0.0175543
