# Supplementary material for: Early evidence for capacity standardisation in Western Europe. The vessels from Mailhac (Aude, France) 9th-7th centuries BC
Source: PLoS One. 2025 Aug 13;20(8):e0326354. doi: 10.1371/journal.pone.0326354 (PMC12349066; doi:10.1371/journal.pone.0326354)
Supplement: S3 Appendix — (XLSX) [file pone.0326354.s003.xlsx]

## Sheet: S3-metrological systems
Hypothetical metrological capacity systems at Mailhac and the degree of completion of the corpus based on 5%, 10% and 15% tolerances.
Phase I - Unit: 1480ml		Tolerance
Submultiple/multiple	Theoretical value (ml)	0.05	0.1	0.15
0.1	148	6	8	13
1	1480	5	9	11
1.33333	1973.33	6	9	12
2	2960	8	12	13
2.66667	3946.67	5	7	10
3	4440	3	7	13
3.5	5180	5	8	10
5	7400	2	3	3
6	8880	1	1	3
Totals		41	64	88
		0.398058	0.621359	0.854369
Phase II/III - Unit: 1229ml		Tolerance
Submultiple/multiple	Theoretical value (ml)	0.05	0.1	0.15
0.25	307.25	2	8	10
0.5	614.5	1	7	10
1	1229	2	5	5
1.666	2047.51	7	11	16
2	2458	6	11	17
2.3333	2867.63	5	5	10
3	3687	8	17	20
4	4916	9	19	23
5	6145	7	11	15
5.5	6759.5	3	10	12
6	7374	3	5	10
7	8603	4	5	7
8	9832	1	2	5
9	11061	1	1	2
Totals		59	117	162
		0.33908	0.672414	0.931034
